# Supplementary material for: Large genome-wide association study identifies three novel risk variants for restless legs syndrome
Source: Commun Biol. 2020 Nov 25;3:703. doi: 10.1038/s42003-020-01430-1 (PMC7689502; doi:10.1038/s42003-020-01430-1)
Supplement: Supplementary file 4 — Supplementary Data 1-12 [file 42003_2020_1430_MOESM4_ESM.xlsx]

## Sheet: Supplementary Data 1
Supplementary Data 1. Displaying association results for the five novel RLS-associated variants identified in the discovery meta-analysis
	Novel variants	Discovery + Follow up				Follow up (two replication cohorts: EU-RLS-GENE cohort and RBC-Omics cohort)										Discovery meta-analysis					Marker information											Cohorts included in the discovery meta-analysis
		(Cases =16,908, Controls = 489,051 )				Follow up Combined		EU-RLS-GENE Cohort (cases = 6,228, controls = 10,992)				RBC-Omics cohort (Cases = 423, Controls = 7,334)				(Cases = 10,257, Controls = 470,725 )																Iceland (Cases = 2,636; Controls = 11,448)						UK Biobank (Cases = 1,916; Controls = 406,649)						The Danish Blood Donor Study (Cases = 1,379; Controls = 25,186)
	rsName	P	OR [95% CI]	EAF-Europe		P	OR [95% CI]	P	OR [95% CI]	EAF		P	OR [95% CI]	EAF		P	OR [95% CI]	Phet	I2		marker	rsName	EAF	Chromosome	Position (hg38)	EA	OA	closest gene	coding effect	coding change		P	OR [95% CI]	EAF	Info	S.E.		P	OR [95% CI]	EAF	Info	S.E.		P	OR [95% CI]	EAF	Info	S.E.
	rs112716420	1.5e-18	1.25 [1.19 - 1.31]	0.0751		5.6e-06	1.27 [1.17-1.37]	0.000195	1.239 [1.13-1.35]	0.0719		0.00542	1.4254 [1.18-1.30]	0.0716		4.85e-14	1.241 [1.18-1.30]	0.241	27.122		chr7:1343010_C_G	rs112716420	0.07505	7	1343010	G	C	MICALL2	intergenic variant	.		0.000319	1.261 [1.13-1.39]	0.0743	0.9975	0.06452		0.0433	1.128 [1.01-1.24]	0.0784	0.9600	0.05962		0.0072	1.220 [1.07-1.37]	0.0730	0.9816	0.07383
	rs10769894	9.4e-14	0.90 [0.88 - 0.93]	0.4485		0.0029	0.92 [0.87-0.97]	0.0099	0.927 [0.87-0.98]	0.4521		0.11073	0.8855 [0.74-1.03]	0.4999		5.75e-12	0.894 [0.86-0.93]	0.892	0.000		chr11:8313948_A_G	rs10769894	0.44845	11	8313948	A	G	LMO1	intergenic variant	.		0.0122	0.913 [0.84-0.98]	0.3998	0.9978	0.03644		0.0108	0.917 [0.85-0.98]	0.4385	0.9475	0.03394		0.00116	0.877 [0.80-0.96]	0.4451	0.9705	0.04048
	rs10068599	6.9e-10	1.09 [1.06 - 1.12]	0.3268		0.0031	1.07 [1.03-1.11]	0.00198	1.080 [1.03-1.13]	0.3371		0.94931	1.0048 [0.86-1.15]	0.3449		4.29e-08	1.096 [1.06-1.13]	0.568	0.000		chr5:171001975_T_C	rs10068599	0.32681	5	171001975	T	C	RANBP17	intron variant	NM_022897.4:c.1710.19		0.0241	1.088 [1.01-1.16]	0.3148	0.9998	0.0374		0.0118	1.091 [1.02-1.16]	0.3207	0.9963	0.03473		0.204	1.054 [0.97-1.14]	0.3319	0.9982	0.04151
	rs10188680	5.4e-08	1.07 [1.05 - 1.11]	0.4102		0.13	1.04 [0.99-1.09]	0.27874	1.027 [0.98-1.08]	0.4195		0.11932	1.1186 [0.98-1.26]	0.3865		4.28e-08	1.094 [1.06-1.13]	0.682	0.000		chr2:189584800_A_T	rs10188680	0.41022	2	189584800	T	A	SLC40A1	upstream gene variant	.		0.118	1.058 [0.99-1.13]	0.4258	0.9998	0.03588		0.017	1.083 [1.02-1.15]	0.4082	0.9868	0.03323		0.0435	1.084 [1.01-1.16]	0.4211	0.9994	0.03982
	rs58127855	6.3e-07	3.03 [2.01 - 4.97]	0.005		0.84	0.91 [-0.01-1.83]	0.74154	0.859 [-0.04-1.76]	0.0083		0.74411	1.5503 [-1.08-4.18]	0.0225		5.06e-09	4.721 [4.20-5.24]	0.989	0.000		chr18:59943413_C_T	rs58127855	0.0053	18	59943413	T	C	PMAIP1	intergenic variant	.,XR_935546.2:n.273+5409C>T,XR_935547.2:n.274-2347C>T		.	.	.	.	.		0.000606	5.395 [4.43-6.36]	0.0036	0.9109	0.49155		0.892	0.018 [-57.9-58.0]	0.00	0.9547	29.53650
	rs10188680 a common variant with weak effect (though same direction) in the follow up cohort EU-RLS-GENE. Therefore, it does not remain statistically significant in the combined samples
	rs58127855 is an African variant with 16% MAF but in Europe MAF < 0.1%. The association may still be true but we cannot test for RLS in African population.
	P refers to P value for association, OR is odd ratio, 95% CI is 95% confidence interval, EAF is effect allele frequency.
	EAF-Europe is effect allele frequency in European populations.
	Phet is P value for the tests of heterogeneity
	I2 is percentage of variation across cohorts that is due to heterogeneity rather than chance.
	EA is for effect-allele, OA is for other allele.
	Info is imputation quality score, 0-1, i.e. Close to 1 mean more certain imputation.
	S.E. is for standard error.
[truncated: 15 more columns]

## Sheet: Supplementary Data 2
Supplementary Data 2. Displaying association results for previously identified RLS-associated variants as well as association results for these variants in the discovery cohort from the present study as well as a meta-analysis of the results from the discovery cohort and previous results
																												Cohorts included in thediscovery meta-analysis (Cases = 10,257, Controls = 470,725 )
RLS known sequence variants						Litterature data (Cases = 15,126, Controls = 95,725)						Litterature + Current discovery meta-analysis (Cases = 25,383, Controls = 566,450)				Current Discovery Meta-Analysis (Cases = 10,257, Controls = 470,725 )							Marker information					Iceland (Cases = 2,636; Controls = 11,448)								UK Biobank (Cases = 1,916; Controls = 406,649)								The Danish Blood Donor Study (Cases = 1,379; Controls = 25,186)
rsName	EAF-Europe	Chromosome	Position (hg38)	EA	OA	OR	P	95 % CI - Lower	95 % CI - Upper	EAF	Reference	OR	P	95 % CI - Lower	95 % CI - Upper	OR	P	95 % CI - Lower	95 % CI - Upper	Phet	I2		marker	closest gene	coding effect	coding change		OR	P	95 % CI - Lower	95 % CI - Upper	EAF	Info	S.E		OR	P	95 % CI - Lower	95 % CI - Upper	EAF	Info	S.E.		OR	P	95 % CI - Lower	95 % CI - Upper	EAF	Info
rs10208712	0.3513	chr2	3986856	G	A	0.90	3.78e-15	0,873733631	0,926266369	0.3600	PMID: 29029846	0.90	5.9e-23	0.879067	0.920933	0.908	2.34e-09	0.876327	0.939673	0.0211	62.288		chr2:3986856_A_G	.	intergenic variant	.		0.99511	0.895	0.922312	1.06791	0.3605	0.9995	0.03696		0.87977	0.00019	0,812495395	0,947044605	0.3533	0.9972	0.03432		0.90683	0.0169	0.826588	0.987072	0.3680	0.9932
rs10952927	0.1311	chr7	88729746	G	A	1.17	1.86e-15	1,131293814	1,208706186	0.1300	PMID: 29029846	1.15	4.1e-21	1.12095	1.17905	1.129	1.9e-09	1.08941	1.16859	0.21	29.964		chr7:88729746_A_G	.	intergenic variant	XR_001745261.1:n.424-12271A>G		1.08567	0.114	0.983734	1.18761	0.1334	1.0000	0.05200		1.21908	5.19e-05	1,123137694	1,315022306	0.1282	0.9953	0.04895		1.09275	0.138	0.975546	1.20995	0.1204	0.9991
rs111652004	0.10322	chr15	47068169	T	G	0.84	1.05e-10	0,7870967	0,8929033	0.1000	PMID: 29029846	0.83	1.5e-20	0.790701	0.869299	0.8292	2.2e-11	0.774345	0.884055	0.93	0.000		chr15:47068169_G_T	.	intergenic variant	.		0.84139	0.00221	0.730788	0.951992	0.1191	0.9998	0.05642		0.80405	0.000203	0,688993549	0,919106451	0.0991	0.9733	0.05870		0.81042	0.00192	0.677618	0.943222	0.1080	0.9911
rs113851554	0.05670	chr2	66523432	T	G	2.16	1.1e-180	2,107339584	2,212660416	0.0700	PMID: 29029846	2.03	3.3e-276	1.99092	2.06908	1.885	4.5e-100	1.82649	1.94351	0	83.438		chr2:66523432_G_T	MEIS1	intron variant	NM_002398.2:c.888+11138G>T		1.99531	6.4e-25	1.86397	2.12665	0.0559	0.9988	0.06701		2.23871	1.97e-44	2,125749664	2,351670336	0.0557	0.9254	0.05763		1.52364	4.62e-08	1.37262	1.67466	0.0551	0.9802
rs12046503	0.41907	chr1	106652717	C	T	1.177	3.32e-32	1,149961784	1,204038216	0.4100	PMID: 29029846	1.16	7.1e-48	1.13999	1.18001	1.146	1.09e-17	1.11481	1.17719	0.269	21.935		chr1:106652717_T_C	.	intergenic variant	.		1.06599	0.0767	0.995233	1.13675	0.3863	0.9999	0.03609		1.16172	5.42e-06	1,097116268	1,226323732	0.4061	0.9973	0.03296		1.14625	0.000636	1.06793	1.22457	0.4011	0.9987
rs12450895	0.20817	chr17	48695414	A	G	1.09	4.87e-08	1,059041695	1,120958305	0.2100	PMID: 29029846	1.09	1.3e-12	1.06619	1.11381	1.090	5.69e-06	1.05278	1.12722	0.295	18.189		chr17:48695414_G_A	.	intergenic variant	XR_001752924.1:n.609-5198G>A,XR_001752925.1:n.653-5198G>A,XR_934812.2:n.1391-5198G>A,XR_934813.2:n.1412-5198G>A,XR_934814.2:n.776-5198G>A,XR_934815.2:n.1114-5198G>A,XR_934817.2:n.774-8587G>A,XR_934818.2:n.874-5198G>A,XR_934819.2:n.1896-5198G>A		1.03149	0.478	0.945843	1.11714	0.2094	0.9997	0.04366		1.14970	0.000356	1,073126658	1,226273342	0.2140	0.9912	0.03907		1.01552	0.755	0.918788	1.11225	0.2061	0.9946
rs12962305	0.25833	chr18	44290278	T	C	1.11	1.37e-10	1,078135297	1,141864703	0.2500	PMID: 29029846	1.06	4.5e-09	1.04053	1.07947	1.0311	0.0113	1.0074	1.0548	0.0012	75.161		chr18:44290278_C_T	.	intergenic variant	.		1.04749	0.271	0.964877	1.1301	0.2311	1.0000	0.04215		1.11316	0.00429	1,039589727	1,186730273	0.2372	0.9938	0.03754		1.16079	0.00109	1.07132	1.25026	0.2349	0.9975
rs17636328	0.17932	chr6	37522755	G	A	0.89	6.43e-11	0,855040126	0,924959874	0.2000	PMID: 29029846	0.89	2.7e-17	0.862998	0.917002	0.896	7.63e-08	0.855961	0.936039	0.461	0		chr6:37522755_A_G	.	intergenic variant	NR_126057.1:n.358-11521A>G		0.84476	0.000765	0.746501	0.943019	0.1546	0.9992	0.05013		0.94318	0.16	0,861578218	1,024781782	0.1948	0.9885	0.04165		0.86226	0.00431	0.760503	0.964017	0.1856	0.9904
rs1820989	0.45302	chr2	67842758	A	C	1.136	1.23e-20	1,109166885	1,162833115	0.4700	PMID: 29029846	1.13	3.1e-32	1.10973	1.15027	1.1223	2.86e-13	1.09132	1.15328	0.461	0		chr2:67842758_A_C	.	intergenic variant	.		1.05866	0.112	0.988359	1.12896	0.4353	0.9997	0.03582		1.12513	0.00035	1,060494974	1,189765026	0.4230	0.9945	0.03298		1.14031	0.000893	1.06285	1.21777	0.4455	0.9994
rs1836229	0.48598	chr9	8820573	G	A	0.90	1.94e-15	0,874008377	0,925991623	0.4800	PMID: 29029846	0.91	6.2e-22	0.890797	0.929203	0.9164	3.68e-08	0.88532	0.94748	0.0261	60.69		chr9:8820573_A_G	PTPRD	intron variant	NM_002839.3:c.-103-86627T>C		0.87757	0.000253	0.807617	0.947523	0.4760	1.0000	0.03569		0.87415	4.64e-05	0,809425535	0,938874465	0.4727	0.9890	0.03302		0.94337	0.143	0.86536	1.02138	0.4738	0.9953
rs1848460	0.24450	chr3	3406460	T	A	1.13	5.38e-14	1,098155359	1,161844641	0.2600	PMID: 29029846	1.09	3.0e-15	1.06859	1.11141	1.0561	7.3e-05	1.02913	1.08307	0.037	60.825		chr3:3406460_A_T	.	intergenic variant	XR_001740402.1:n.1287-68997T>A		1.09955	0.0195	1.01992	1.17918	0.2461	0.9999	0.04062		1.05033	0.19	0,976893285	1,123766715	0.2619	0.9893	0.03742		1.11639	0.0139	1.02866	1.20412	0.2522	0.9986
rs340561	0.18514	chr13	72274018	T	G	1.09	3.93e-08	1,059255689	1,120744311	0.2000	PMID: 29029846	1.08	2.5e-10	1.05616	1.10384	1.0659	0.001	1.02789	1.10391	0.0486	58.135		chr13:72274018_G_T	.	intergenic variant	.		1.13417	0.00471	1.04686	1.22148	0.1877	0.9999	0.04454		0.99561	0.915	0,914817176	1,076402824	0.1982	0.9857	0.03740		1.03821	0.463	0.938067	1.13835	0.1778	0.9958
rs35987657	0.33340	chr3	130816723	G	A	0.90	4.37e-13	0,871491076	0,928508924	0.3300	PMID: 29029846	0.90	3.9e-21	0.878113	0.921887	0.904	1.45e-09	0.871302	0.936698	0.466	0		chr3:130816723_A_G	.	intergenic variant	XR_001740492.1:n.1175+32125T>C,XR_001740493.1:n.40-2447A>G,XR_001740494.1:n.40-2447A>G,XR_924480.2:n.40-2447A>G,XR_924481.2:n.36+2962A>G,XR_924482.2:n.40-2447A>G,XR_924484.2:n.40-2447A>G,XR_924485.2:n.36+2962A>G		0.90411	0.00662	0.831348	0.976872	0.3521	0.9999	0.03712		0.92784	0.0318	0,859464648	0,996215352	0.3358	0.9891	0.03488		0.93239	0.0941	0.850433	1.01435	0.3391	0.9990
rs365032	0.26694	chr20	64164052	G	A	1.13	3.36e-14	1,098412708	1,161587292	0.2700	PMID: 29029846	1.11	1.5e-18	1.08673	1.13327	1.086	2.13e-06	1.05189	1.12011	0.474	0		chr20:64164052_A_G	MYT1	upstream gene variant	.		1.14798	0.000463	1.07073	1.22523	0.2738	0.9999	0.03941		1.09560	0.0118	1,02453277	1,16666723	0.2768	0.9888	0.03625		1.09571	0.0393	1.00879	1.18263	0.2721	0.9863
rs45544231	0.42204	chr16	52598818	G	C	0.81	4.72e-48	0,781642592	0,838357408	0.4200	PMID: 29029846	0.81	3.9e-80	0.788213	0.831787	0.821	5.71e-34	0.789184	0.852816	0.395	3.429		chr16:52598818_G_C	.	intergenic variant	NR_033920.1:n.472+7686C>G		0.82021	5.34e-08	0.748796	0.891624	0.3991	1.0000	0.03644		0.85667	3.86e-06	0,791021323	0,922318677	0.4284	0.9984	0.03349		0.83962	2.18e-05	0.75892	0.92032	0.3843	0.9996
rs61192259	0.40881	chr6	38486186	C	A	0.763	1.36e-78	0,734752298	0,791247702	0.4100	PMID: 29029846	0.79	1.9e-103	0.768608	0.811392	0.831	4.71e-30	0.799142	0.862858	0.581	0		chr6:38486186_C_A	BTBD9	intron variant	NM_001099272.1:c.1154+91414G>T,NM_001172418.1:c.978-83283G>T,NM_052893.1:c.1154+91414G>T,NM_152733.2:c.950+91414G>T		0.80019	7.02e-10	0.72933	0.87105	0.4160	0.9999	0.03615		0.83988	2.79e-07	0,773303101	0,906456899	0.4130	0.9920	0.03397		0.86945	0.000562	0.789958	0.948942	0.4171	0.9989
rs62535767	0.32098	chr9	9290311	T	C	0.91	3.13e-10	0,880622523	0,939377477	0.3200	PMID: 29029846	0.92	4.8e-14	0.898317	0.941683	0.9286	2.2e-05	0.894386	0.962814	0.156	40.07		chr9:9290311_C_T	PTPRD	intron variant	NM_002839.3:c.-202-106948G>A		0.97142	0.459	0.89467	1.04817	0.2937	1.0000	0.03914		0.90701	0.00624	0,837062353	0,976957647	0.3115	0.9862	0.03568		0.99950	0.992	0.901736	1.09726	0.2889	0.9980
rs80319144	0.24907	chr2	158343323	T	C	0.890	3.18e-14	0,859910015	0,920089985	0.2400	PMID: 29029846	0.90	5.5e-20	0.87744	0.92256	0.909	2.11e-07	0.872964	0.945036	0.536	0		chr2:158343323_C_T	CCDC148	intron variant	NM_001301684.1:c.-35-2643G>A,NM_001301685.1:c.251+1892G>A,NM_138803.3:c.251+1892G>A		0.92997	0.0882	0.846507	1.01343	0.2341	1.0000	0.04258		0.87959	0.00101	0,803103461	0,956076539	0.2339	0.9974	0.03902		0.93744	0.152	0.849049	1.02583	0.2550	0.9998
rs868036	0.31107	chr15	67762675	T	A	0.80	1.09e-48	0,770175268	0,829824732	0.3200	PMID: 29029846	0.81	1.8e-74	0.787379	0.832621	0.828	4.67e-28	0.794314	0.861686	0.722	0		chr15:67762675_T_A	MAP2K5	intron variant	NM_001206804.1:c.1027-6927T>A,NM_002757.3:c.1105-6927T>A,NM_145160.2:c.1135-6927T>A		0.80994	7e-08	0.733304	0.886576	0.3114	1.0000	0.03910		0.84832	4.57e-06	0,777979309	0,918660691	0.3262	0.9919	0.03589		0.84671	0.000114	0.762189	0.931231	0.3264	0.9994
rs996064	0.06880	chr15	35916797	T	A	1.21	2.96e-09	1,147035993	1,272964007	0.0600	PMID: 29029846	1.21	4.4e-16	1.16403	1.25597	1.206	2.8e-08	1.13989	1.27211	0.753	0		chr15:35916797_A_T	.	intergenic variant	.		1.16532	0.0543	1.0095	1.32114	0.0497	0.9986	0.07951		1.16988	0.0251	1,032582899	1,307177101	0.0518	0.9841	0.07006		1.19148	0.0304	1.03286	1.3501	0.0581	0.9690
	P refers to P value for association, OR is odd ratio, 95% CI is 95% confidence interval.
	EAF-Europe is effect allele frequency in European populations., EAF is the effect allele frequency in respective cohorts.
	Phet is P value for the tests of heterogeneity
	I2 is percentage of variation across cohorts that is due to heterogeneity rather than chance.
	EA is for effect-allele, OA is for other allele.
	Info is imputation quality score, 0-1, i.e. Close to 1 mean more certain imputation.
	S.E. is for standard error.
[truncated: 21 more columns]

## Sheet: Supplementary Data 3
Supplementary Data 3. Displaying novel RLS-associated variants identified in the discovery meta-analysis as well as associations with known RLS-associated variants
Variant (Study)	Literature data	Current meta-analysis (Cases = 10,257 and Controls = 470,725 )						Marker information											Cohorts included in current Discovery meta-Analysis (Cases = 10,257, Controls = 470,725 )
																			Iceland (Cases = 2,636; Controls = 11,448)							UKB (Cases = 1,916; Controls = 406,649)							Danish Blood Donor Study (Denmark) (Cases = 1,379; Controls = 25,186)							INTERVAL (UK) (Cases = 3,065; Controls =24,923)							Emory (US) (Cases = 696; Controls = 721)
	r2	P	OR	95% CI -Lower	95% CI - Upper	Phet	I2	marker	rsName	EAF Europe	Chromosome	Position (hg38)	EA	OA	Closest Gene	Coding effect	coding change		P	OR	95% CI - Lower	95% CI - Upper	EAF	Info	S.E.	P	OR	95% CI - Lower	95% CI - Upper	EAF	Info	S.E.	P	OR	95% CI - Lower	95% CI - Upper	EAF	Info	S.E.	P	OR	95% CI - Lower	95% CI - Upper	EAF	Info	S.E.	P	OR	95% CI - Lower
A significant variant, in current study, which in LD with known marker	0.791 (rs10208712)*	8.49e-12	0.89449	0.862493	0.926487	0.167	38.079	chr2:3996030_T_C	rs10177089	0.38882	chr2	3996030	C	T	.	intergenic variant	.		0.328	0.96532	0.894595	1.03604	0.4157	0.9994	0.03606	9.26e-05	0.87713	0.811399	0.942861	0.3899	1.0000	0.03354	0.0046	0.89181	0.812614	0.971006	0.4074	0.9845	0.04040	4.49e-06	0.87847	0.823108	0.933832	0.4019	0.9828	0.02825	0.00524	0.83074	0.700556
A significant variant, in current study, which in LD with known marker	0.955 (rs45544231)**	4.9e-32	0.82292	0.790495	0.855345	0.423	0.000	chr16:52590586_C_CAGAG	rs10653756	0.42265	chr16	52590586	CAGAG	C	.	intergenic variant	.,NR_033920.1:n.604+349_604+350insCTCT		5.7e-08	0.82127	0.75017	0.89237	0.4101	0.9999	0.03628	4.64e-06	0.85779	0.792151	0.923429	0.4265	0.9937	0.03349	2.46e-05	0.84080	0.760233	0.921367	0.3881	0.9981	0.04111	1.97e-15	0.79999	0.744926	0.855054	0.4256	0.9917	0.02809	0.000758	0.75548	0.592286
A significant variant, in current study, which in LD with known marker	0.990 (rs868036)***	4.91e-28	0.82423	0.789715	0.858745	0.59	0.000	chr15:67779937_C_T	rs3784709	0.30409	chr15	67779937	T	C	MAP2K5	intron variant	NM_001206804.1:c.1134+7185C>T,NM_002757.3:c.1212+7185C>T,NM_145160.2:c.1242+7185C>T		1.52e-08	0.80076	0.723807	0.877713	0.3097	1.0000	0.03926	5.75e-06	0.84951	0.779027	0.919993	0.3231	0.9929	0.03596	0.000128	0.84781	0.763327	0.932293	0.3256	0.9971	0.04310	2.67e-11	0.81910	0.760407	0.877793	0.3250	0.9825	0.02995	0.000646	0.75678	0.59667
A significant variant, in current study, which in LD with known marker	0.686 (rs61192259)****	3.11e-50	0.76414	0.728763	0.799517	0.286	20.121	chr6:38470995_T_C	rs4714163	0.29530	chr6	38470995	C	T	BTBD9	intron variant	NM_001099272.1:c.1154+106605A>G,NM_001172418.1:c.978-68092A>G,NM_052893.1:c.1154+106605A>G,NM_152733.2:c.950+106605A>G		7.35e-16	0.73337	0.658003	0.808737	0.3341	1.0000	0.03845	3.4e-11	0.78114	0.708099	0.854181	0.2919	0.9991	0.03727	1.06e-07	0.79097	0.704514	0.877426	0.3090	0.9988	0.04411	6.5e-17	0.77263	0.712122	0.833138	0.2932	0.9967	0.03087	7.43e-06	0.65163	0.464299
A significant variant, in current study, which in LD with known marker	0.204 (rs1836229)*****	1.47e-11	1.14855	1.10834	1.18876	0.205	32.437	chr9:8841035_C_G	rs7034030	0.16055	chr9	8841035	G	C	PTPRD	intron variant	NM_002839.3:c.-103-107089G>C		0.00329	1.13860	1.05205	1.22515	0.1905	0.9999	0.04416	4.26e-05	1.18388	1.10305	1.26471	0.1758	0.9921	0.04124	0.000103	1.21046	1.11406	1.30686	0.1800	0.9977	0.04917	0.0211	1.08519	1.01571	1.15467	0.1789	0.9699	0.03544	0.017	1.34823	1.10286
Known (PMID: 29029846 )	1.00 (rs10208712)	2.34e-09	0.908	0.876327	0.939673	0.0211	62.288	chr2:3986856_A_G	rs10208712*	0.35111	chr2	3986856	G	A	.	intergenic variant	.		0.895	0.99511	0.922312	1.06791	0.3605	0.9995	0.03696	0.00019	0.87977	0.812495	0.947045	0.3533	0.9972	0.03432	0.0169	0.90683	0.826588	0.987072	0.3680	0.9932	0.04095	1.02e-05	0.88109	0.824862	0.937318	0.3648	0.9909	0.02869	0.00173	0.79777	0.656428
Known (PMID: 29029846 )	1.00 (rs10952927)	1.9e-09	1.129	1.08941	1.16859	0.21	29.964	chr7:88729746_A_G	rs10952927	0.13149	chr7	88729746	G	A	.	intergenic variant	XR_001745261.1:n.424-12271A>G		0.114	1.08567	0.983734	1.18761	0.1334	1.0000	0.05200	5.19e-05	1.21908	1.12314	1.31502	0.1282	0.9953	0.04895	0.138	1.09275	0.975546	1.20995	0.1204	0.9991	0.05980	0.00611	1.12022	1.03907	1.20137	0.1177	0.9948	0.04141	0.0217	1.22420	1.05148
Known (PMID: 29029846 )	1.00 (rs111652004)	2.2e-11	0.8292	0.774345	0.884055	0.93	0.000	chr15:47068169_G_T	rs111652004	0.10322	chr15	47068169	T	G	.	intergenic variant	.		0.00221	0.84139	0.730788	0.951992	0.1191	0.9998	0.05642	0.000203	0.80405	0.688994	0.919106	0.0991	0.9733	0.05870	0.00192	0.81042	0.677618	0.943222	0.1080	0.9911	0.06776	0.000348	0.84279	0.749062	0.936518	0.1056	0.9258	0.04782	0.803	0.94260	0.478161
Known (PMID: 29029846 )	1.00 (rs113851554)	4.5e-100	1.885	1.82649	1.94351	0	83.438	chr2:66523432_G_T	rs113851554	0.5670	chr2	66523432	T	G	MEIS1	intron variant	NM_002398.2:c.888+11138G>T		6.4e-25	1.99531	1.86397	2.12665	0.0559	0.9988	0.06701	1.97e-44	2.23871	2.12575	2.35167	0.0557	0.9254	0.05763	4.62e-08	1.52364	1.37262	1.67466	0.0551	0.9802	0.07705	2.2e-20	1.66724	1.55895	1.77553	0.0638	0.8373	0.05525	1.54e-12	2.77056	2.48808
Known (PMID: 29029846 )	1.00 (rs12046503)	1.09e-17	1.146	1.11481	1.17719	0.269	21.935	chr1:106652717_T_C	rs12046503	0.41907	chr1	106652717	C	T	.	intergenic variant	.		0.0767	1.06599	0.995233	1.13675	0.3863	0.9999	0.03609	5.42e-06	1.16172	1.09712	1.22632	0.4061	0.9973	0.03296	0.000636	1.14625	1.06793	1.22457	0.4011	0.9987	0.03996	2.4e-10	1.19227	1.13785	1.24669	0.4048	0.9883	0.02777	0.224	1.12240	0.936276
Known (PMID: 29029846 )	1.00 (rs12450895)	5.69e-06	1.090	1.05278	1.12722	0.295	18.189	chr17:48695414_G_A	rs12450895	0.20817	chr17	48695414	A	G	.	intergenic variant	XR_001752924.1:n.609-5198G>A,XR_001752925.1:n.653-5198G>A,XR_934812.2:n.1391-5198G>A,XR_934813.2:n.1412-5198G>A,XR_934814.2:n.776-5198G>A,XR_934815.2:n.1114-5198G>A,XR_934817.2:n.774-8587G>A,XR_934818.2:n.874-5198G>A,XR_934819.2:n.1896-5198G>A		0.478	1.03149	0.945843	1.11714	0.2094	0.9997	0.04366	0.000356	1.14970	1.07313	1.22627	0.2140	0.9912	0.03907	0.755	1.01552	0.918788	1.11225	0.2061	0.9946	0.04927	0.000818	1.11709	1.05224	1.18194	0.2134	0.9780	0.03309	0.287	1.11027	0.917711
Known (PMID: 29029846 )	1.00 (rs12962305)	0.0113	1.0311	1.0074	1.0548	0.0012	75.161	chr18:44290278_C_T	rs12962305	0.25833	chr18	44290278	T	C	.	intergenic variant	.		0.271	1.04749	0.964877	1.1301	0.2311	1.0000	0.04215	0.00429	1.11316	1.03959	1.18673	0.2372	0.9938	0.03754	0.00109	1.16079	1.07132	1.25026	0.2349	0.9975	0.04566	0.0162	1.08043	1.01737	1.14349	0.2386	0.9814	0.03219	0.48	0.98889	0.957887
Known (PMID: 29029846 )	1.00 (rs17636328)	7.63e-08	0.896	0.855961	0.936039	0.461	0	chr6:37522755_A_G	rs17636328	0.17932	chr6	37522755	G	A	.	intergenic variant	NR_126057.1:n.358-11521A>G		0.000765	0.84476	0.746501	0.943019	0.1546	0.9992	0.05013	0.16	0.94318	0.861578	1.02478	0.1948	0.9885	0.04165	0.00431	0.86226	0.760503	0.964017	0.1856	0.9904	0.05191	0.00201	0.89800	0.829731	0.966269	0.2062	0.9629	0.03484	0.112	0.86069	0.675673
Known (PMID: 29029846 )	1.00 (rs1820989)	2.86e-13	0.896	0.866519	0.925481	0.461	0	chr2:67842758_A_C	rs1820989	0.45302	chr2	67842758	A	C	.	intergenic variant	.		0.112	1.05866	0.988359	1.12896	0.4353	0.9997	0.03582	0.00035	1.12513	1.06049	1.18977	0.4230	0.9945	0.03298	0.000893	1.14031	1.06285	1.21777	0.4455	0.9994	0.03952	2.69e-07	1.15157	1.0978	1.20534	0.4336	0.9952	0.02744	0.0367	1.19880	1.02868
Known (PMID: 29029846 )	1.00 (rs1836229)	3.68e-08	0.9164	0.88532	0.94748	0.0261	60.69	chr9:8820573_A_G	rs1836229*****	0.48598	chr9	8820573	G	A	PTPRD	intron variant	NM_002839.3:c.-103-86627T>C		0.000253	0.87757	0.807617	0.947523	0.4760	1.0000	0.03569	4.64e-05	0.87415	0.809426	0.938874	0.4727	0.9890	0.03302	0.143	0.94337	0.86536	1.02138	0.4738	0.9953	0.03982	0.524	0.98235	0.927574	1.03713	0.4676	0.9548	0.02796	0.0335	0.84324	0.686052
Known (PMID: 29029846 )	1.00 (rs1848460)	7.3e-05	0.916	0.872643	0.959357	0.037	60.825	chr3:3406460_A_T	rs1848460	0.24450	chr3	3406460	T	A	.	intergenic variant	XR_001740402.1:n.1287-68997T>A		0.0195	1.09955	1.01992	1.17918	0.2461	0.9999	0.04062	0.19	1.05033	0.976893	1.12377	0.2619	0.9893	0.03742	0.0139	1.11639	1.02866	1.20412	0.2522	0.9986	0.04478	0.000428	1.11582	1.05484	1.1768	0.2558	0.9815	0.03111	0.578	1.01137	0.971537
Known (PMID: 29029846 )	1.00 (rs340561)	0.001	1.0659	1.02789	1.10391	0.0486	58.135	chr13:72274018_G_T	rs340561	0.18514	chr13	72274018	T	G	.	intergenic variant	.		0.00471	1.13417	1.04686	1.22148	0.1877	0.9999	0.04454	0.915	0.99561	0.914817	1.0764	0.1982	0.9857	0.03740	0.463	1.03821	0.938067	1.13835	0.1778	0.9958	0.05115	0.000758	1.12241	1.0552	1.18962	0.1979	0.9682	0.03429	0.592	0.95753	0.798817
Known (PMID: 29029846 )	1.00 (rs35987657)	1.45e-09	0.904	0.871302	0.936698	0.466	0	chr3:130816723_A_G	rs35987657	0.33340	chr3	130816723	G	A	.	intergenic variant	XR_001740492.1:n.1175+32125T>C,XR_001740493.1:n.40-2447A>G,XR_001740494.1:n.40-2447A>G,XR_924480.2:n.40-2447A>G,XR_924481.2:n.36+2962A>G,XR_924482.2:n.40-2447A>G,XR_924484.2:n.40-2447A>G,XR_924485.2:n.36+2962A>G		0.00662	0.90411	0.831348	0.976872	0.3521	0.9999	0.03712	0.0318	0.92784	0.859465	0.996215	0.3358	0.9891	0.03488	0.0941	0.93239	0.850433	1.01435	0.3391	0.9990	0.04182	3.88e-05	0.88703	0.829925	0.944135	0.3387	0.9898	0.02914	0.00399	0.77597	0.60329
Known (PMID: 29029846 )	1.00 (rs365032)	2.13e-06	1.086	1.05189	1.12011	0.474	0	chr20:64164052_A_G	rs365032	0.26694	chr20	64164052	G	A	MYT1	upstream gene variant	.		0.000463	1.14798	1.07073	1.22523	0.2738	0.9999	0.03941	0.0118	1.09560	1.02453	1.16667	0.2768	0.9888	0.03625	0.0393	1.09571	1.00879	1.18263	0.2721	0.9863	0.04436	0.252	1.03567	0.975701	1.09564	0.2701	0.9973	0.03062	0.239	1.10326	0.939685
Known (PMID: 29029846 )	1.00 (rs45544231)	5.71e-34	0.821	0.789184	0.852816	0.395	3.429	chr16:52598818_G_C	rs45544231**	0.42204	chr16	52598818	G	C	.	intergenic variant	NR_033920.1:n.472+7686C>G		5.34e-08	0.82021	0.748796	0.891624	0.3991	1.0000	0.03644	3.86e-06	0.85667	0.791021	0.922319	0.4284	0.9984	0.03349	2.18e-05	0.83962	0.75892	0.92032	0.3843	0.9996	0.04117	7.6e-15	0.80386	0.748815	0.858905	0.4199	0.9974	0.02809	0.0407	0.82315	0.636766
Known (PMID: 29029846 )	1.00 (rs61192259)	4.71e-30	0.831	0.799142	0.862858	0.581	0	chr6:38486186_C_A	rs61192259****	0.40881	chr6	38486186	C	A	BTBD9	intron variant	NM_001099272.1:c.1154+91414G>T,NM_001172418.1:c.978-83283G>T,NM_052893.1:c.1154+91414G>T,NM_152733.2:c.950+91414G>T		7.02e-10	0.80019	0.72933	0.87105	0.4160	0.9999	0.03615	2.79e-07	0.83988	0.773303	0.906457	0.4130	0.9920	0.03397	0.000562	0.86945	0.789958	0.948942	0.4171	0.9989	0.04056	2.77e-10	0.83587	0.780192	0.891548	0.4021	0.9763	0.02841	0.00201	0.74689	0.561701
Known (PMID: 29029846 )	1.00 (rs62535767	2.2e-05	0.9286	0.894386	0.962814	0.156	40.07	chr9:9290311_C_T	rs62535767	0.32098	chr9	9290311	T	C	PTPRD	intron variant	NM_002839.3:c.-202-106948G>A		0.459	0.97142	0.89467	1.04817	0.2937	1.0000	0.03914	0.00624	0.90701	0.837062	0.976958	0.3115	0.9862	0.03568	0.992	0.99950	0.901736	1.09726	0.2889	0.9980	0.04313	0.000184	0.89495	0.836786	0.953114	0.3221	0.9756	0.02967	0.102	0.88137	0.730013
Known (PMID: 29029846 )	1.00 (rs80319144)	2.11e-07	0.909	0.872964	0.945036	0.536	0	chr2:158343323_C_T	rs80319144	0.24907	chr2	158343323	T	C	CCDC148	intron variant	NM_001301684.1:c.-35-2643G>A,NM_001301685.1:c.251+1892G>A,NM_138803.3:c.251+1892G>A		0.0882	0.92997	0.846507	1.01343	0.2341	1.0000	0.04258	0.00101	0.87959	0.803103	0.956077	0.2339	0.9974	0.03902	0.152	0.93744	0.849049	1.02583	0.2550	0.9998	0.04505	0.00987	0.92001	0.856683	0.983337	0.2426	0.9888	0.03231	0.00913	0.78650	0.605951
Known (PMID: 29029846 )	1.00 (rs868036)	4.67e-28	0.828	0.794314	0.861686	0.722	0	chr15:67762675_T_A	rs868036***	0.31107	chr15	67762675	T	A	MAP2K5	intron variant	NM_001206804.1:c.1027-6927T>A,NM_002757.3:c.1105-6927T>A,NM_145160.2:c.1135-6927T>A		7e-08	0.80994	0.733304	0.886576	0.3114	1.0000	0.03910	4.57e-06	0.84832	0.777979	0.918661	0.3262	0.9919	0.03589	0.000114	0.84671	0.762189	0.931231	0.3264	0.9994	0.04312	8.2e-11	0.82194	0.762784	0.881096	0.3209	0.9755	0.03018	0.000462	0.74936	0.587866
Known (PMID: 29029846 )	1.00 (rs996064)	2.8e-08	1.206	1.13989	1.27211	0.753	0	chr15:35916797_A_T	rs996064	0.06880	chr15	35916797	T	A	.	intergenic variant	.		0.0543	1.16532	1.0095	1.32114	0.0497	0.9986	0.07951	0.0251	1.16988	1,032582899	1,307177101	0.0518	0.9841	0.07006	0.0304	1.19148	1,032861008	1,350098992	0.0581	0.9690	0.08095	0.000118	1.25709	1,140617636	1,373562364	0.0577	0.8894	0.05942	0.844	1.03456	0,696143946
Novel (Current Meta-Analysis)	Novel	4.29e-08	1.096	1.0632	1.1288	0.568	0.000	chr5:171001975_T_C	rs10068599	0.32681	chr5	171001975	T	C	RANBP17	intron variant	NM_022897.4:c.1710.19		0.0241	1.088	1.01471	1.16129	0.3148	0.9998	0.0374	0.0118	1.091	1,023207742	1,158792258	0.3207	0.9963	0.03473	0.204	1.05411	0,972797855	1,135422145	0.3319	0.9982	0.04151	2.27e-05	1.1305	1,073752239	1,187247761	0.3247	0.992	0.0288	0.776	1.0271	0,842908521
Novel (Current Meta-Analysis)	Novel	4.28e-08	1.09374	1.06169	1.12579	0.682	0.000	chr2:189584800_A_T	rs10188680	0.41022	chr2	189584800	T	A	SLC40A1	upstream gene variant	.		0.118	1.05770	0.987365	1.12804	0.4258	0.9998	0.03588	0.017	1.08253	1,017406923	1,147653077	0.4082	0.9868	0.03323	0.0435	1.08372	1,005665147	1,161774853	0.4211	0.9994	0.03982	1.42e-05	1.12862	1,073986191	1,183253809	0.4102	0.9809	0.02788	0.262	1.09939	0,933815757
Novel (Current Meta-Analysis)	Novel	6.62e-10	0.90222	0.869559	0.934881	0.892	0.000	chr11:8313948_A_G	rs10769894	0.44845	chr11	8313948	A	G	.	intergenic variant	.		0.0122	0.91274	0.841338	0.984142	0.3998	0.9978	0.03644	0.0108	0.91714	0,850634095	0,983645905	0.4385	0.9475	0.03394	0.00116	0.87678	0,797440175	0,956119825	0.4451	0.9705	0.04048	0.00031	0.90248	0,846720513	0,958239487	0.4272	0.9473	0.02845	0.0883	0.86168	0,690486672
Novel (Current Meta-Analysis)	Novel	4.49e-14	1.24832	1.19071	1.30593	0.241	27.122	chr7:1343010_C_G	rs112716420	0.07505	chr7	1343010	G	C	.	intergenic variant	.		0.000319	1.26137	1.13493	1.38781	0.0743	0.9975	0.06452	0.0433	1.12806	1,011186396	1,244933604	0.0784	0.9600	0.05962	0.0072	1.21945	1,074753742	1,364146258	0.0730	0.9816	0.07383	3.47e-08	1.31947	1,220960038	1,417979962	0.0782	0.9160	0.05026	0.00539	1.45012	1,188355104
Novel (Current Meta-Analysis)	Novel	5.06e-09	4.71949	4.19918	5.2398	0.989	0.000	chr18:59943413_C_T	rs58127855	0.0053	chr18	59943413	T	C	.	intergenic variant	.,XR_935546.2:n.273+5409C>T,XR_935547.2:n.274-2347C>T		1	1.00000			0.0.00	1.0000	4.64859	0.000606	5.39515	4,431702059	6,358597941	0.0036	0.9109	0.49155	0.892	0.01817	-57,84011975	57,87645975	0.0000	0.9547	29.53650	0.00106	4.15927	3,306007229	5,012532771	0.0012	0.4774	0.43543	0.000536	4.91450	4,013109974
r2 is degree of linkage disequilibrium (r2) with known marker.
P refers to P value for association, OR is odd ratio, 95% CI is 95% confidence interval, EAF is the effect allele frequency.
EAF Europe is effect allele frequency in European populations.
Phet is P value for the tests of heterogeneity
I2 is percentage of variation across cohorts that is due to heterogeneity rather than chance.
EA is for effect-allele, OA is for other allele.
Info is imputation quality score, 0-1, i.e. Close to 1 mean more certain imputation.
S.E. is for standard error.
[truncated: 10 more columns]

## Sheet: Supplementary Data 4
Supplementary Data 4. Displaying genotype tissue expression for RLS-associated variants
r2 = Degree of linkage disequilibrium
r2>=0.90*	In high linkage disequilibrium with top eQTL
r2>=0.50 & r2<0.90**	Moderate linkage disequilibrium with top eQTL
r2>=0.20 & r2<0.50***	weak linkage disequilibrium with top eQTL
r2>=0.10 & r2<0.20****	Low linkage disequilibrium with top eQTL
×is rsName for lead RLS variant
eQTL is for top top eQTL in GTEX for the gene displayed in column G in the specific tissue displayed in column F.
r2: represents the degree of linkage disequilibrium of lead RLS-associated variant displayed in column A with GTEx top eQTL-variant for genes displayed in column G.
P refers to P value for association, OR is odd ratio, 95% CI is 95% confidence interval, EAF is effect allele frequency.
EA is for effect-allele.
S.E. is for standard error.
rsName×	EAF	EA	P	Beta	Tissue	Gene	eQTL (GTEx)	r2
rs10068599*	0.32681	T	1.3e-12	-0.6	Brain caudate (basal ganglia)	RANBP17	rs2161214	0.89
rs10068599*	0.32681	T	5e-12	-0.7	Liver	RANBP17	rs2161214	0.89
rs10068599*	0.32681	T	8.5e-09	-0.37	Brain - Nucleus accumbens (basal ganglia)	RANBP17	rs245773	0.9
rs10068599*	0.32681	T	5e-08	-0.26	Left ventricel of the heart	RANBP17	rs2112406	0.9
rs10068599*	0.32681	T	5.9e-08	-0.17	Sun exposed skin on lower leg	RANBP17	rs4868059	0.9
rs10068599*	0.32681	T	2.3e-06	-0.17	Thyroid	RANBP17	rs2167414	0.89
rs10068599*	0.32681	T	5.3e-06	-0.39	Brain - Hippocampus	RANBP17	rs3860763	0.93
rs10068599***	0.32681	T	9.7e-08	-0.34	Brain - Cerebellar hemisphere	RANBP17	rs28785856	0.21
rs10068599*	0.32681	T	6.1e-06	-0.16	Lung	RANBP17	rs6555933	0.93
rs10068599*	0.32681	T	2.1e-05	-0.26	Brain - Cortex	RANBP17	rs245773	0.9
rs10068599	0.32681	T	1.3e-07	-0.24	Esophagus - Mucosa	RANBP17	rs9313535	.
rs10068599*	0.32681	T	2.4e-05	-0.37	Brain - Putamen (basal_ganglia)	RANBP17	rs112149990	0.91
rs10068599*	0.32681	T	3.9e-05	-0.23	Cells - Cultured fibroblasts	RANBP17	rs2100295	0.93
rs10068599*	0.32681	T	4.1e-05	-0.15	Not sun exposed skin (Suprapubic)	RANBP17	rs4868059	0.9
rs10068599**	0.32681	T	8.3e-06	-0.29	Brain - Cerebellum	RANBP17	rs779655	0.78
rs10068599**	0.32681	T	1.6e-05	-0.15	Esophagus - Muscularis	RANBP17	rs11453608	0.85
rs10188680	0.41022	T	2.8e-09	0.18	Thyroid	SLC40A1	rs1123109	.
rs10188680	0.41022	T	3.6e-05	0.23	Brain - Hypothalamus	SLC40A1	rs35623329	.
rs10653756*	0.42265	CAGAG	3e-09	-0.12	Testis	CASC16	rs3104769	0.96
rs10952927****	0.13149	G	3.4e-05	0.2	Thyroid	ZNF804B	rs35676024	0.17
rs12450895****	0.20817	A	1.2e-14	-0.26	Whole blood	HOXB2	rs1042815	0.16
rs12450895**	0.20817	A	1.3e-11	-0.27	Cells - Cultured fibroblasts	HOXB2	rs1062037	0.58
rs12450895**	0.20817	A	4.4e-09	-0.18	Adipose - Visceral (Omentum)	HOXB2	rs1042822	0.55
rs12450895	0.20817	A	3.4e-07	-0.16	Whole blood	HOXB3	rs72829824	0.07
rs12450895**	0.20817	A	6.5e-07	-0.28	Not sun exposed skin (Suprapubic)	HOXB2	rs2326012	0.56
rs12450895**	0.20817	A	2.5e-06	-0.19	Esophagus - Muscularis	HOXB2	rs2326012	0.56
rs12450895**	0.20817	A	2.7e-06	-0.52	Brain - Cerebellum	HOXB3	rs8073963	0.52
rs12450895**	0.20817	A	4.4e-06	-0.54	Brain - Cerebellar hemisphere	HOXB2	rs35624684	0.64
rs12450895**	0.20817	A	6.2e-06	-0.14	Lung	HOXB2	rs2326012	0.56
rs12450895**	0.20817	A	6.7e-06	-0.3	Spleen	HOXB2	rs8073963	0.52
rs12450895**	0.20817	A	6.8e-06	-0.25	Artery - Tibial	HOXB2	rs62066689	0.56
rs12450895**	0.20817	A	1.3e-05	-0.21	Muscle - Skeletal	HOXB2	rs10554930	0.52
rs12450895**	0.20817	A	1.5e-05	-0.15	Thyroid	HOXB2	rs1042822	0.55
rs12450895**	0.20817	A	1.9e-05	-0.5	Brain - Cerebellum	HOXB2	rs8073963	0.52
rs12450895**	0.20817	A	3.4e-05	-0.18	Adipose - Subcutaneous	HOXB2	rs35624684	0.64
rs12450895**	0.20817	A	5.8e-05	-0.1	Colon - Transverse	HOXB2	rs1042822	0.55
rs12450895**	0.20817	A	8.8e-05	-0.32	Testis	HOXB1	rs35621842	0.56
rs1836229	0.48598	G	3.7e-13	-0.31	Thyroid	PTPRD-AS1	rs77301379	0.07
rs1836229	0.48598	G	5.9e-12	-0.28	Lung	PTPRD-AS1	rs77301379	0.07
rs1836229	0.48598	G	1.3e-09	-0.31	Nerve - Tibial	PTPRD-AS1	rs77301379	0.07
rs1836229	0.48598	G	4.1e-09	-0.29	Adipose - Visceral (Omentum)	PTPRD-AS1	rs77301379	0.07
rs1836229	0.48598	G	2e-08	-0.25	Adipose - Subcutaneous	PTPRD-AS1	rs77301379	0.07
rs1836229	0.48598	G	4.4e-08	-0.3	Esophagus - Mucosa	PTPRD-AS1	rs77301379	0.07
rs1836229	0.48598	G	1.4e-07	-0.41	Brain - Cerebellum	PTPRD-AS1	rs77301379	0.07
rs1836229	0.48598	G	3.4e-07	-0.33	Pituitary	PTPRD-AS1	rs2217711	0.06
rs1836229****	0.48598	G	1.1e-06	-0.44	Brain - Caudate (basal_ganglia)	PTPRD-AS1	rs118077803	0.13
rs1836229	0.48598	G	1.3e-06	-0.3	Brain - Hippocampus	PTPRD-AS1	rs77301379	0.07
rs1836229	0.48598	G	1.7e-06	-0.27	Artery - Aorta	PTPRD-AS1	rs77301379	0.07
rs1836229	0.48598	G	3e-06	-0.35	Vagina	PTPRD-AS1	rs77301379	0.07
rs1836229	0.48598	G	6.8e-06	-0.27	Heart - Atrial appendage	PTPRD-AS1	rs77301379	0.07
rs1836229****	0.48598	G	1.2e-05	-0.39	Brain - Putamen (basal_ganglia)	PTPRD-AS1	rs118077803	0.13
rs1836229	0.48598	G	1.3e-05	-0.37	Brain - Cortex	PTPRD-AS1	rs77301379	0.07
rs1836229	0.48598	G	2.3e-05	-0.22	Esophagus - Muscularis	PTPRD-AS1	rs77301379	0.07
rs365032	0.26694	G	1.8e-07	0.14	Sun exposed skin on lower leg	PCMTD2	rs60461814	0
rs365032****	0.26694	G	6.5e-06	0.11	Nerve - Tibial	TCEA2	rs13039439	0.18
rs365032	0.26694	G	2.6e-05	0.11	Not sun exposed skin (Suprapubic)	PCMTD2	rs60461814	0
rs365032	0.26694	G	3.9e-05	-0.12	Thyroid	RGS19	rs8126001	0.03
rs365032	0.26694	G	5.2e-05	0.17	Sun exposed skin on lower leg	UCKL1-AS1	rs817323	0.01
rs3784709**	0.30409	T	1.9e-20	-0.32	Thyroid	SKOR1	rs2045960	0.5
rs3784709***	0.30409	T	1.3e-14	-0.27	Adipose - Subcutaneous	SKOR1	rs28399271	0.28
rs3784709***	0.30409	T	1.8e-12	-0.24	Not sun exposed skin (Suprapubic)	SKOR1	rs10518739	0.48
rs3784709***	0.30409	T	5.7e-12	-0.21	Thyroid	MAP2K5	rs12905371	0.31
rs3784709***	0.30409	T	1.3e-11	-0.22	Artery - Tibial	SKOR1	rs4776943	0.31
rs3784709**	0.30409	T	1.4e-11	-0.2	Sun exposed skin on lower leg	SKOR1	rs4261477	0.57
rs3784709**	0.30409	T	8.3e-11	-0.26	Adipose - Visceral (Omentum)	SKOR1	rs61101319	0.56
rs3784709***	0.30409	T	1.7e-10	-0.18	Nerve - Tibial	SKOR1	rs12441715	0.29
rs3784709***	0.30409	T	1.1e-09	-0.21	Lung	SKOR1	rs12905371	0.31
rs3784709***	0.30409	T	2.5e-09	-0.24	Heart - Atrial Appendage	MAP2K5	rs11451847	0.28
rs3784709**	0.30409	T	4.3e-09	-0.45	Ovary	SKOR1	rs6494672	0.51
rs3784709***	0.30409	T	7.6e-09	-0.29	Left ventricle of the heart	SKOR1	rs35921378	0.32
rs3784709***	0.30409	T	9.9e-09	-0.15	Whole blood	MAP2K5	rs4776943	0.31
rs3784709**	0.30409	T	1.1e-08	-0.2	Muscle - Skeletal	SKOR1	rs12592315	0.56
rs3784709***	0.30409	T	1.2e-08	-0.16	Artery - Tibial	MAP2K5	rs2414952	0.28
rs3784709***	0.30409	T	4.6e-08	-0.25	Artery - Aorta	SKOR1	rs12905371	0.31
rs3784709***	0.30409	T	6e-08	-0.2	Esophagus - Muscularis	MAP2K5	rs4776943	0.31
rs3784709*	0.30409	T	3.9e-14	-0.32	Breast - Mammary tissue	SKOR1	rs4238411	0.93
rs3784709***	0.30409	T	5.7e-07	-0.18	Left ventricle of the heart	MAP2K5	rs12905371	0.31
rs3784709*	0.30409	T	5.4e-12	-0.46	Pituitary	SKOR1	rs4238411	0.93
rs3784709***	0.30409	T	9.2e-07	-0.18	Esophagus - Muscularis	SKOR1	rs4776370	0.31
rs3784709***	0.30409	T	1e-06	-0.15	Adipose - Subcutaneous	MAP2K5	rs12441715	0.29
rs3784709*	0.30409	T	1.4e-06	-0.29	Pancreas	SKOR1	rs4238411	0.93
rs3784709***	0.30409	T	2.2e-06	-0.17	Colon - Transverse	SKOR1	rs2286664	0.32
rs3784709**	0.30409	T	2.8e-06	-0.31	Testis	SKOR1	rs12592315	0.56
rs3784709***	0.30409	T	2.9e-06	-0.15	Lung	MAP2K5	rs35930676	0.31
rs3784709**	0.30409	T	6.5e-06	-0.32	Prostate	SKOR1	rs3784710	0.54
rs3784709***	0.30409	T	8.3e-06	-0.16	Nerve - Tibial	MAP2K5	rs4776943	0.31
rs3784709**	0.30409	T	1e-05	-0.18	Esophagus - Mucosa	SKOR1	rs12592315	0.56
rs3784709***	0.30409	T	1e-05	-0.2	Esophagus - Gastroesophageal junction	SKOR1	rs12905371	0.31
rs3784709***	0.30409	T	1.2e-05	-0.26	Pituitary	MAP2K5	rs28673019	0.31
rs3784709***	0.30409	T	1.5e-05	-0.2	Stomach	SKOR1	rs4331293	0.44
rs3784709	0.30409	T	1.9e-05	-0.28	Spleen	SKOR1	rs72625777	0.07
rs3784709***	0.30409	T	3e-05	-0.25	Brain - Frontal cortex (BA9)	SKOR1	rs4776943	0.31
rs3784709***	0.30409	T	4.6e-05	-0.16	Colon - Sigmoid	MAP2K5	rs35930676	0.31
rs3784709***	0.30409	T	4.9e-05	-0.16	Breast - Mammary tissue	MAP2K5	rs4776943	0.31
rs3784709***	0.30409	T	6.6e-05	-0.17	Colon - Sigmoid	SKOR1	rs12905371	0.31
rs3784709**	0.30409	T	6.9e-05	-0.22	Heart - Atrial appendage	SKOR1	rs8028313	0.56
rs3784709***	0.30409	T	0.0001	-0.17	Whole blood	SKOR1	rs28376697	0.41
rs3784709***	0.30409	T	0.00011	-0.16	Artery - Aorta	MAP2K5	rs4776943	0.31
rs45544231*	0.42204	G	6.1e-08	-0.11	Testis	CASC16	rs3104769	0.999
rs4714163	0.29530	C	1.4e-05	0.27	Sun exposed skin on lower leg	MDGA1	rs10947686	0.01
rs4714163	0.29530	C	4.3e-05	0.12	Artery - Tibial	GLO1	rs1781719	0.05
rs4714163	0.29530	C	0.00013	0.12	Lung	GLO1	rs13200763	0.03
rs4714163****	0.29530	C	0.00014	0.097	Esophagus - Muscularis	GLO1	rs1626200	0.18
rs61192259	0.40881	C	3.5e-05	0.24	Sun exposed skin on lower leg	MDGA1	rs10947686	0.02
rs80319144	0.24907	T	4.2e-08	-0.27	Whole blood	PKP4	rs6709528	.
rs868036*	0.31107	T	1.2e-20	-0.33	Thyroid	SKOR1	rs2045960	0.51
rs868036***	0.31107	T	9.1e-15	-0.25	Artery - Tibial	SKOR1	rs4776943	0.3
rs868036***	0.31107	T	3.8e-14	-0.27	Adipose - Subcutaneous	SKOR1	rs28399271	0.28
rs868036***	0.31107	T	5.2e-13	-0.22	Thyroid	MAP2K5	rs12905371	0.3
rs868036***	0.31107	T	6.6e-13	-0.24	Not sun exposed skin (Suprapubic)	SKOR1	rs10518739	0.48
rs868036**	0.31107	T	3.2e-11	-0.27	Adipose - Visceral (Omentum)	SKOR1	rs61101319	0.57
rs868036***	0.31107	T	4.6e-10	-0.31	Left ventricle of the heart	SKOR1	rs35921378	0.31
rs868036**	0.31107	T	5.5e-10	-0.19	Sun exposed skin on lower leg	SKOR1	rs4261477	0.56
rs868036**	0.31107	T	5.7e-10	-0.48	Ovary	SKOR1	rs6494672	0.5
rs868036**	0.31107	T	7.8e-10	-0.22	Muscle - Skeletal	SKOR1	rs12592315	0.57
rs868036***	0.31107	T	1.1e-09	-0.21	Lung	SKOR1	rs12905371	0.3
rs868036***	0.31107	T	5.1e-09	-0.16	Artery - Tibial	MAP2K5	rs2414952	0.28
rs868036***	0.31107	T	6.3e-09	-0.26	Artery - Aorta	SKOR1	rs12905371	0.3
rs868036***	0.31107	T	7.6e-09	-0.15	Whole blood	MAP2K5	rs4776943	0.3
rs868036***	0.31107	T	1e-08	-0.16	Nerve - Tibial	SKOR1	rs12441715	0.29
rs868036***	0.31107	T	2.7e-08	-0.22	Heart - Atrial appendage	MAP2K5	rs11451847	0.28
rs868036***	0.31107	T	3.9e-07	-0.18	Esophagus - Muscularis	MAP2K5	rs4776943	0.3
rs868036***	0.31107	T	4.3e-07	-0.18	Colon - Transverse	SKOR1	rs2286664	0.31
rs868036***	0.31107	T	6.9e-07	-0.16	Adipose - Subcutaneous	MAP2K5	rs12441715	0.29
rs868036*	0.31107	T	5.8e-13	-0.49	Pituitary	SKOR1	rs4238411	0.92
rs868036***	0.31107	T	1.3e-06	-0.17	Left ventricle of the heart	MAP2K5	rs12905371	0.3
rs868036**	0.31107	T	4.4e-06	-0.18	Esophagus - Mucosa	SKOR1	rs12592315	0.57
rs868036***	0.31107	T	7.1e-06	-0.16	Nerve - Tibial	MAP2K5	rs4776943	0.3
rs868036***	0.31107	T	9.5e-06	-0.16	Esophagus - Muscularis	SKOR1	rs4776370	0.3
rs868036*	0.31107	T	1.6e-12	-0.3	Breast - Mammary tissue	SKOR1	rs4238411	0.92
rs868036**	0.31107	T	1.1e-05	-0.29	Testis	SKOR1	rs12592315	0.57
rs868036***	0.31107	T	1.1e-05	-0.38	Uterus	SKOR1	rs12905371	0.3
rs868036*	0.31107	T	1e-06	-0.3	Pancreas	SKOR1	rs4238411	0.92
rs868036***	0.31107	T	1.3e-05	-0.14	Lung	MAP2K5	rs35930676	0.3
rs868036***	0.31107	T	1.7e-05	-0.26	Brain - Frontal cortex (BA9)	SKOR1	rs4776943	0.3
rs868036***	0.31107	T	2e-05	-0.26	Pituitary	MAP2K5	rs28673019	0.3
rs868036***	0.31107	T	2.5e-05	-0.17	Breast - Mammary tissue	MAP2K5	rs4776943	0.3
rs868036***	0.31107	T	4.3e-05	-0.19	Esophagus - Gastroesophageal junction	MAP2K5	rs12905371	0.3
rs868036**	0.31107	T	7e-05	0.2	Artery - Aorta	C15orf61	rs12592101	0.55
rs868036***	0.31107	T	8.4e-05	-0.18	Esophagus - Gastroesophageal junction	SKOR1	rs12905371	0.3
rs868036***	0.31107	T	9.3e-05	-0.12	Muscle - Skeletal	MAP2K5	rs57030473	0.27

## Sheet: Supplementary Data 5
Supplementary Data 5. Displaying results from COJO conditional analysis of GTEx expression data for all variants with prior probablity of P value < 3.3e-6 and degree of linkage disequilibrium>=0.3 with the lead RLS-associated variants. analysis and therefore set Bonferroni threshold to P value < 2.01e-04
We performed 249 tests (220+29) for COJO conditional
* If covariates are highly correlated (r2>=0.9) then COJO shows colliniarity, which means that the signal is the same and therefore, there is no need to perform conditional association analysis.
P refers to P value for association, Beta is effect in standard deviations, 95% CI is 95% confidence interval.
P corrected referes to P value for association after adjusting for covariate, Beta corrected is effect in standard deviations adjusted for covariate, 95% CI is 95% confidence interval.
Covariate is sequence variant used as a covariate in the conditional association analysis.
N is sample size.
S.E. is for standard error.
r2 = Degree of linkage disequilibrium
Marker information					Before conditional analysis					COJO Conditional SS			Covariate info
Chromosome	rsName	Position	Reference allele	frequency of reference allele	Beta	S.E.	P	N	frequency of the genotype	Beta corrected	S.E. Beta corrected	P corrected	Covariate (for COJO Conditional Analysis)	LD frined	RLS and eQTL outcome
5	rs2161214	170284624	A	0.32014	0.0853976	0.0169	4.35e-07	470282	0.32008	NA	NA	NA	rs10068599	.	same signal
5	rs2167414	170349636	A	0.32094	0.078996	0.0167	2.19e-06	480983	0.32008	NA	NA	NA	rs10068599	.	same signal
5	rs4868059	170460205	A	0.31872	0.0820039	0.0167	8.87e-07	482753	0.314115	NA	NA	NA	rs10068599	.	same signal
5	rs245773	170530923	T	0.3218	0.0767017	0.0168	4.77e-06	474606	0.317097	NA	NA	NA	rs10068599	.	same signal
17	rs8073963	46609918	G	0.20842	0.0731018	0.0191	0.000127	480814	0.207753	0.0297023	0.0191003	0.119929	rs12450895	.	same signal
17	rs2326012	46618581	T	0.19174	0.0745043	0.0197	0.00016	481152	0.192843	0.0272155	0.0197003	0.167131	rs12450895	.	same signal
17	rs1042822	46620095	T	0.19157	0.0901971	0.0244	0.000225	313851	0.194831	0.0437267	0.0244005	0.0731265	rs12450895	.	same signal
15	rs2286664	67701495	G	0.24576	-0.0872041	0.018	1.29e-06	494358	0.266402	0.0195632	0.0180004	0.277117	rs3784709	rs868036	same signal
15	rs35930676	67827705	A	0.23206	-0.0862989	0.0181	1.8e-06	508538	0.256461	0.0215301	0.0181004	0.23425	rs3784709	rs868036	same signal
15	rs4776943	67836069	C	0.23234	-0.0892029	0.0181	7.88e-07	508109	0.256461	0.0186718	0.0181004	0.302275	rs3784709	rs868036	same signal
15	rs12905371	67845930	T	0.23307	-0.0874005	0.018	1.28e-06	512650	0.256461	0.0194019	0.0180004	0.281097	rs3784709	rs868036	same signal
15	rs6494672	67869025	A	0.38808	-0.0921043	0.0163	1.46e-08	470552	0.442346	0.0200763	0.0163005	0.218085	rs3784709	rs868036	same signal
15	rs4776370	67904511	C	0.23126	-0.0886017	0.0181	9.58e-07	509765	0.256461	0.0178328	0.0181004	0.324519	rs3784709	rs868036	same signal
15	rs10518739	68014971	C	0.49064	-0.0777994	0.0158	8.45e-07	475887	0.532803	0.0414783	0.0158004	0.00866126	rs3784709	rs868036	same signal
15	rs12592315	68040266	A	0.45493	-0.112195	0.0159	1.54e-12	473578	0.499006	0.0202226	0.0159008	0.203446	rs3784709	rs868036	same signal
15	rs868036	68055013	T	0.31107	-0.188501	0.0172	4.67e-28	468195	0.352883	NA	NA	NA	rs3784709	rs868036	same signal
15	rs4261477	68073968	T	0.45282	-0.109302	0.0158	4.86e-12	479971	0.492048	0.0239456	0.0158008	0.129653	rs3784709	rs868036	same signal
15	rs4238411	68079424	T	0.32669	-0.175604	0.0169	2.23e-25	472503	0.370775	NA	NA	NA	rs3784709	rs868036	same signal
15	rs2045960	68092079	A	0.18543	-0.138699	0.0199	2.83e-12	496330	0.22167	0.0154735	0.019901	0.43685	rs3784709	rs868036	same signal
16	rs3104769	52627231	T	0.41399	-0.19849972040145	0.0162	1.31e-34	480982	0.41399	NA	NA	NA	rs45544231	rs10653756	same signal
15	rs2286664	67701495	G	0.24576	-0.0872041	0.018	1.29e-06	502088	0.266402	0.0188191	0.0180004	0.295801	rs868036	rs3784709	same signal
15	rs4776943	67836069	C	0.23234	-0.0892029	0.0181	7.88e-07	516054	0.256461	0.0170582	0.0181004	0.345977	rs868036	rs3784709	same signal
15	rs12905371	67845930	T	0.23307	-0.0874005	0.018	1.28e-06	520666	0.256461	0.0178044	0.0180004	0.32261	rs868036	rs3784709	same signal
15	rs6494672	67869025	A	0.38808	-0.0921043	0.0163	1.46e-08	477909	0.442346	0.0188705	0.0163005	0.247002	rs868036	rs3784709	same signal
15	rs12592315	68040266	A	0.45493	-0.112195	0.0159	1.54e-12	480983	0.499006	0.0192947	0.0159008	0.224962	rs868036	rs3784709	same signal
15	rs4261477	68073968	T	0.45282	-0.109302	0.0158	4.86e-12	487476	0.492048	0.0207306	0.0158008	0.189519	rs868036	rs3784709	same signal
15	rs4238411	68079424	T	0.32669	-0.175604	0.0169	2.23e-25	479892	0.370775	NA	NA	NA	rs868036	rs3784709	same signal
15	rs2045960	68092079	A	0.18543	-0.138699	0.0199	2.83e-12	504091	0.22167	0.013144	0.0199009	0.508951	rs868036	rs3784709	same signal

## Sheet: Supplementary Data 6
Supplementary Data 6. COJO conditional analysis of GTEx expression data for all variants with prior probability of P < 3.3e-6 and r2>=0.3 with the RLS lead variants. We performed 249 tests (220+29) for COJO conditional analysis and therefore set Bonferroni threshold to P < 2.01e-04 for different signal.
* If covariate is highly correlated (r2>=0.9) then COJO shows collinearity and therefore it’s a same signal and no need to perform conditional association.
P refers to P value for association, Beta is effect in standard deviation.
EA is for effect-allele, OA is for other allele.
S.E. is for standard error.
Marker info					Before conditional analysis					COJO Conditional SS			Covariate info
Chromosome	SNP	Pos	Reference allele	frequency of reference allele	Beta	S.E.	P	N	frequency of the genotype	Beta corrected	S.E. Beta corrected	P corrected*	Covariate_(for_COJO_conditional_analysis)	Gene	GTEx Tissue	RLS and eQTL outcome
5	rs2161214	170284624	A	0.32014	0.62	0.08505	3.1e-13	195.275	0.32008	NA	NA	NA	rs10068599	RANBP17	Brain - Caudate	same signal
5	rs2167414	170349636	A	0.32094	0.63	0.08494	1.2e-13	193.719	0.32008	NA	NA	NA	rs10068599	RANBP17	Brain - Caudate	same signal
5	rs245773	170530923	T	0.3218	0.6	0.08604	3.1e-12	193.468	0.317097	NA	NA	NA	rs10068599	RANBP17	Brain - Caudate	same signal
5	rs4868059	170460205	A	0.31872	0.63	0.08271	2.6e-14	205.214	0.314115	NA	NA	NA	rs10068599	RANBP17	Brain - Caudate	same signal
5	rs2161214	170284624	A	0.32014	0.62	0.08505	3.1e-13	195.275	0.32008	NA	NA	NA	rs10068599	RANBP17	Brain - Nucleus accumbens	same signal
5	rs2167414	170349636	A	0.32094	0.63	0.08494	1.2e-13	193.719	0.32008	NA	NA	NA	rs10068599	RANBP17	Brain - Nucleus accumbens	same signal
5	rs245773	170530923	T	0.3218	0.6	0.08604	3.1e-12	193.468	0.317097	NA	NA	NA	rs10068599	RANBP17	Brain - Nucleus accumbens	same signal
5	rs4868059	170460205	A	0.31872	0.63	0.08271	2.6e-14	205.214	0.314115	NA	NA	NA	rs10068599	RANBP17	Brain - Nucleus accumbens	same signal
5	rs2161214	170284624	A	0.32014	0.62	0.08505	3.1e-13	195.275	0.32008	NA	NA	NA	rs10068599	RANBP17	Left ventricle of the heart	same signal
5	rs2167414	170349636	A	0.32094	0.63	0.08494	1.2e-13	193.719	0.32008	NA	NA	NA	rs10068599	RANBP17	Left ventricle of the heart	same signal
5	rs245773	170530923	T	0.3218	0.6	0.08604	3.1e-12	193.468	0.317097	NA	NA	NA	rs10068599	RANBP17	Left ventricle of the heart	same signal
5	rs4868059	170460205	A	0.31872	0.63	0.08271	2.6e-14	205.214	0.314115	NA	NA	NA	rs10068599	RANBP17	Left ventricle of the heart	same signal
5	rs2161214	170284624	A	0.32014	0.62	0.08505	3.1e-13	195.275	0.32008	NA	NA	NA	rs10068599	RANBP17	Liver	same signal
5	rs2167414	170349636	A	0.32094	0.63	0.08494	1.2e-13	193.719	0.32008	NA	NA	NA	rs10068599	RANBP17	Liver	same signal
5	rs245773	170530923	T	0.3218	0.6	0.08604	3.1e-12	193.468	0.317097	NA	NA	NA	rs10068599	RANBP17	Liver	same signal
5	rs4868059	170460205	A	0.31872	0.63	0.08271	2.6e-14	205.214	0.314115	NA	NA	NA	rs10068599	RANBP17	Liver	same signal
5	rs2161214	170284624	A	0.32014	0.62	0.08505	3.1e-13	195.275	0.32008	NA	NA	NA	rs10068599	RANBP17	Sun exposed skin	same signal
5	rs2167414	170349636	A	0.32094	0.63	0.08494	1.2e-13	193.719	0.32008	NA	NA	NA	rs10068599	RANBP17	Sun exposed skin	same signal
5	rs245773	170530923	T	0.3218	0.6	0.08604	3.1e-12	193.468	0.317097	NA	NA	NA	rs10068599	RANBP17	Sun exposed skin	same signal
5	rs4868059	170460205	A	0.31872	0.63	0.08271	2.6e-14	205.214	0.314115	NA	NA	NA	rs10068599	RANBP17	Sun exposed skin	same signal
5	rs2161214	170284624	A	0.32014	0.62	0.08505	3.1e-13	195.275	0.32008	NA	NA	NA	rs10068599	RANBP17	Thyroid	same signal
5	rs2167414	170349636	A	0.32094	0.63	0.08494	1.2e-13	193.719	0.32008	NA	NA	NA	rs10068599	RANBP17	Thyroid	same signal
5	rs245773	170530923	T	0.3218	0.6	0.08604	3.1e-12	193.468	0.317097	NA	NA	NA	rs10068599	RANBP17	Thyroid	same signal
5	rs4868059	170460205	A	0.31872	0.63	0.08271	2.6e-14	205.214	0.314115	NA	NA	NA	rs10068599	RANBP17	Thyroid	same signal
17	rs2326012	46618581	C	0.80826	-0.38	0.04239	3.1e-19	479.357	0.807157	-0.276006	0.0457646	0.000162961	rs12450895	HOXB2	Muscularis	different signal
17	rs1042822	46620095	G	0.80843	-0.39	0.04477	3e-18	426.346	0.805169	-0.287805	0.0485428	0.000304969	rs12450895	HOXB2	Muscularis	different signal
17	rs1062037	46638154	T	0.8164	-0.39	0.04424	1.2e-18	453.653	0.827038	-0.271983	0.0478345	0.00130107	rs12450895	HOXB2	Muscularis	same signal
17	rs1042822	46620095	G	0.80843	-0.77	0.11646	3.8e-11	191.168	0.805169	-0.49031	0.128816	0.000141066	rs12450895	HOXB2	Cerebellum	different signal
17	rs1062037	46638154	T	0.8164	-0.76	0.11417	2.8e-11	208.132	0.827038	-0.437007	0.125488	0.00049684	rs12450895	HOXB2	Cerebellum	same signal
17	rs2326012	46618581	C	0.80826	-0.68	0.11322	1.9e-09	212.22	0.807157	-0.395384	0.122218	0.0012161	rs12450895	HOXB2	Cerebellum	same signal
17	rs1042822	46620095	G	0.80843	-0.54	0.04047	1.3e-40	715.253	0.805169	-0.0556102	0.045202	0.218599	rs12450895	HOXB2	Cultured fibroblasts	same signal
17	rs2326012	46618581	C	0.80826	-0.52	0.04	1.2e-38	744.769	0.807157	-0.053484	0.0442822	0.227125	rs12450895	HOXB2	Cultured fibroblasts	same signal
17	rs8073963	46609918	G	0.20842	0.42	0.03834	6.4e-28	814.264	0.207753	0.0267627	0.0410462	0.514391	rs12450895	HOXB2	Cultured fibroblasts	same signal
17	rs8073963	46609918	G	0.20842	0.78	0.1026	2.9e-14	212.607	0.207753	0.521866	0.115494	6.22637e-06	rs12450895	HBOX3	Brain - Cerebellum	different signal
17	rs2326012	46618581	C	0.80826	-0.68	0.11322	1.9e-09	200.444	0.807157	-0.395384	0.122726	0.00127441	rs12450895	HBOX3	Brain - Cerebellum	same signal
17	rs1062037	46638154	T	0.8164	-0.76	0.11417	2.8e-11	196.158	0.827038	-0.437007	0.126146	0.000531636	rs12450895	HBOX3	Brain - Cerebellum	same signal
17	rs12450895	46772776	G	0.79183	-0.18	0.03067	4.4e-09	591.215	0.796223	-0.0427609	0.0315255	0.174976	rs12450895/rs1042822	HOXB2	Omentum	same signal
17	rs1062037	46638154	T	0.8164	-0.37	0.03419	2.7e-27	436.66	0.827038	-0.0354104	0.0384681	0.357304	rs12450895/rs1042822	HOXB2	Omentum	same signal
17	rs2326012	46618581	C	0.80826	-0.33	0.03192	4.8e-25	507.501	0.807157	NA	NA	NA	rs12450895/rs1042822	HOXB2	Omentum	same signal
17	rs1062037	46638154	T	0.8164	-0.64	0.06129	1.6e-25	510.008	0.827038	-0.0676628	0.0674702	0.315931	rs2326012	HOXB2	Suprapubic	same signal
17	rs12450895	46772776	G	0.79183	-0.28	0.05627	6.5e-07	643.004	0.796223	-0.0144451	0.0573002	0.800967	rs2326012	HOXB2	Suprapubic	same signal
17	rs1042822	46620095	G	0.80843	-0.65	0.06183	7.6e-26	478.254	0.805169	NA	NA	NA	rs2326012	HOXB2	Suprapubic	same signal
15	rs4776370	67904511	T	0.76874	-0.42	0.03494	2.8e-33	466.311	0.743539	-0.309383	0.0399559	9.70145e-10	rs868036/rs3784709	MAP2K5	Esophagus - Muscularis	different signal
15	rs4776370	67904511	T	0.76874	-0.42	0.03494	2.8e-33	466.311	0.743539	-0.309383	0.0399559	9.70145e-10	rs868036/rs3784709	SKOR1	Breast - Mammary tissue	different signal
15	rs4776943	67836069	T	0.76766	-0.43	0.03522	2.8e-34	450.141	0.743539	-0.314236	0.0406011	9.97451e-10	rs868036/rs3784709	MAP2K5	Esophagus - Muscularis	different signal
15	rs4776943	67836069	T	0.76766	-0.43	0.03522	2.8e-34	450.141	0.743539	-0.314236	0.0406011	9.97451e-10	rs868036/rs3784709	SKOR1	Breast - Mammary tissue	different signal
15	rs12905371	67845930	C	0.7669	-0.37	0.03006	8.1e-35	543.363	0.743539	-0.247795	0.033969	2.9921e-09	rs868036/rs3784709	MAP2K5	Thyroid	different signal
15	rs12905371	67845930	C	0.7669	-0.41	0.03508	1.5e-31	466.014	0.743539	-0.298306	0.0398583	7.20023e-09	rs868036/rs3784709	MAP2K5	Esophagus - Muscularis	different signal
15	rs12905371	67845930	C	0.7669	-0.41	0.03508	1.5e-31	466.014	0.743539	-0.298306	0.0398583	7.20023e-09	rs868036/rs3784709	SKOR1	Breast - Mammary tissue	different signal
15	rs35930676	67827705	G	0.76794	-0.4	0.03519	6.1e-30	471.519	0.743539	-0.289438	0.0396868	3.02991e-08	rs868036/rs3784709	MAP2K5	Esophagus - Muscularis	different signal
15	rs35930676	67827705	G	0.76794	-0.4	0.03519	6.1e-30	471.519	0.743539	-0.289438	0.0396868	3.02991e-08	rs868036/rs3784709	SKOR1	Breast - Mammary tissue	different signal
15	rs4776943	67836069	T	0.76766	-0.36	0.02974	9.9e-34	564.966	0.743539	-0.242334	0.0333511	3.69885e-08	rs868036/rs3784709	MAP2K5	Thyroid	different signal
15	rs35930676	67827705	G	0.76794	-0.35	0.02938	1e-32	587.71	0.743539	-0.23684	0.0327132	4.49032e-08	rs868036/rs3784709	MAP2K5	Thyroid	different signal
15	rs4776370	67904511	T	0.76874	-0.35	0.0297	4.8e-32	576.857	0.743539	-0.235927	0.0330593	9.57463e-08	rs868036/rs3784709	MAP2K5	Thyroid	different signal
15	rs35930676	67827705	G	0.76794	-0.32	0.03108	7.4e-25	516.206	0.743539	-0.237266	0.0340949	3.42761e-07	rs868036/rs3784709	MAP2K5	Lung	different signal
15	rs4776370	67904511	T	0.76874	-0.31	0.03111	2.2e-23	523.22	0.743539	-0.229236	0.0339065	1.37209e-06	rs868036/rs3784709	MAP2K5	Lung	different signal
15	rs12905371	67845930	C	0.7669	-0.32	0.03166	5.1e-24	495.64	0.743539	-0.233967	0.034741	1.64369e-06	rs868036/rs3784709	MAP2K5	Lung	different signal
15	rs4776943	67836069	T	0.76766	-0.32	0.03192	1.2e-23	488.952	0.743539	-0.232691	0.0350176	3.03267e-06	rs868036/rs3784709	MAP2K5	Lung	different signal
15	rs6494672	67869025	A	0.38808	0.21	0.02477	2.3e-17	698.374	0.442346	0.11763	0.0259966	0.006044	rs868036/rs3784709	MAP2K5	Thyroid	same signal
15	rs4776370	67904511	T	0.76874	-0.29	0.03319	2.4e-18	621.338	0.743539	-0.170086	0.0351448	0.013011	rs868036/rs3784709	SKOR1	Artery - Tibial	same signal
15	rs12905371	67845930	C	0.7669	-0.3	0.03585	5.8e-17	386.979	0.743539	-0.199322	0.0389162	0.0302594	rs868036/rs3784709	MAP2K5	Left ventricle of the heart	same signal
15	rs4776943	67836069	T	0.76766	-0.3	0.03599	7.7e-17	385.012	0.743539	-0.198693	0.0390599	0.0364016	rs868036/rs3784709	MAP2K5	Left ventricle of the heart	same signal
15	rs2045960	68092079	G	0.81457	-0.34	0.03797	3.4e-19	528.573	0.77833	-0.202368	0.0407148	0.0668206	rs868036/rs3784709	MAP2K5	Esophagus - Muscularis	same signal
15	rs2045960	68092079	G	0.81457	-0.34	0.03797	3.4e-19	528.573	0.77833	-0.202368	0.0407148	0.0668206	rs868036/rs3784709	SKOR1	Breast - Mammary tissue	same signal
15	rs4776370	67904511	T	0.76874	-0.28	0.03587	5.9e-15	491.206	0.743539	-0.187855	0.0379953	0.0764773	rs868036/rs3784709	SKOR1	Esophagus - Muscularis	same signal
15	rs35930676	67827705	G	0.76794	-0.29	0.03611	9.7e-16	387.368	0.743539	-0.189266	0.0389573	0.118396	rs868036/rs3784709	MAP2K5	Left ventricle of the heart	same signal
15	rs4776943	67836069	T	0.76766	-0.31	0.03433	1.7e-19	568.526	0.743539	-0.177605	0.0366812	0.128628	rs868036/rs3784709	SKOR1	Artery - Tibial	same signal
15	rs4776370	67904511	T	0.76874	-0.29	0.03635	1.5e-15	383.358	0.743539	-0.189287	0.0392078	0.138068	rs868036/rs3784709	MAP2K5	Left ventricle of the heart	same signal
15	rs4776943	67836069	T	0.76766	-0.28	0.03663	2.1e-14	469.358	0.743539	-0.182578	0.0388064	0.254054	rs868036/rs3784709	SKOR1	Esophagus - Muscularis	same signal
15	rs35930676	67827705	G	0.76794	-0.28	0.03668	2.3e-14	468.525	0.743539	-0.182364	0.0388572	0.269001	rs868036/rs3784709	SKOR1	Esophagus - Muscularis	same signal
15	rs12905371	67845930	C	0.7669	-0.28	0.03674	2.5e-14	465.368	0.743539	-0.181854	0.0389281	0.298936	rs868036/rs3784709	SKOR1	Esophagus - Muscularis	same signal
15	rs2045960	68092079	G	0.81457	-0.31	0.03222	6.5e-22	623.216	0.77833	-0.161086	0.034506	0.303629	rs868036/rs3784709	MAP2K5	Thyroid	same signal
15	rs12905371	67845930	C	0.7669	-0.36	0.04522	1.7e-15	380.009	0.743539	-0.226279	0.0487905	0.352184	rs868036/rs3784709	SKOR1	Artery - Aorta	same signal
15	rs12905371	67845930	C	0.7669	-0.29	0.03375	8.5e-18	597.208	0.743539	-0.164107	0.0357488	0.442051	rs868036/rs3784709	SKOR1	Artery - Tibial	same signal
15	rs4776943	67836069	T	0.76766	-0.35	0.04479	5.5e-15	391.887	0.743539	-0.220185	0.0481001	0.470247	rs868036/rs3784709	SKOR1	Artery - Aorta	same signal
15	rs4776370	67904511	T	0.76874	-0.35	0.04509	8.3e-15	388.156	0.743539	-0.220265	0.0484093	0.536313	rs868036/rs3784709	SKOR1	Artery - Aorta	same signal
15	rs35930676	67827705	G	0.76794	-0.35	0.04499	7.3e-15	388.796	0.743539	-0.219098	0.0483112	0.575657	rs868036/rs3784709	SKOR1	Artery - Aorta	same signal
15	rs6494672	67869025	A	0.38808	0.27	0.02822	1.1e-21	735.77	0.442346	0.13355	0.029906	0.798185	rs868036/rs3784709	SKOR1	Thyroid	same signal
15	rs12905371	67845930	C	0.7669	-0.29	0.03586	6.1e-16	514.198	0.743539	-0.168301	0.0380394	0.967202	rs868036/rs3784709	SKOR1	Lung	same signal
15	rs4776370	67904511	T	0.76874	-0.33	0.03519	6.8e-21	622.89	0.743539	-0.165587	0.0375657	1.04359	rs868036/rs3784709	SKOR1	Thyroid	same signal
15	rs4776370	67904511	T	0.76874	-0.28	0.03546	2.9e-15	533.654	0.743539	-0.163794	0.0374428	1.21707	rs868036/rs3784709	SKOR1	Lung	same signal
15	rs4776943	67836069	T	0.76766	-0.35	0.03623	4.4e-22	575.163	0.743539	-0.170121	0.0390297	1.30797	rs868036/rs3784709	SKOR1	Thyroid	same signal
15	rs4776943	67836069	T	0.76766	-0.29	0.03623	1.2e-15	505.06	0.743539	-0.165958	0.0384256	1.56783	rs868036/rs3784709	SKOR1	Lung	same signal
15	rs35930676	67827705	G	0.76794	-0.33	0.03527	8.3e-21	618.369	0.743539	-0.162619	0.0376573	1.57162	rs868036/rs3784709	SKOR1	Thyroid	same signal
15	rs35930676	67827705	G	0.76794	-0.27	0.03336	5.8e-16	623.434	0.743539	-0.149215	0.0350434	2.06253	rs868036/rs3784709	SKOR1	Artery - Tibial	same signal
15	rs35930676	67827705	G	0.76794	-0.28	0.03601	7.5e-15	516.118	0.743539	-0.158564	0.0380278	3.05003	rs868036/rs3784709	SKOR1	Lung	same signal
15	rs2045960	68092079	G	0.81457	-0.39	0.03733	1.5e-25	634.271	0.77833	-0.162282	0.0403873	5.86576	rs868036/rs3784709	SKOR1	Thyroid	same signal
15	rs12905371	67845930	C	0.7669	-0.36	0.05013	6.9e-13	402.845	0.743539	-0.207936	0.0531836	9.23833	rs868036/rs3784709	SKOR1	Left ventricle of the heart	same signal
15	rs4776943	67836069	T	0.76766	-0.36	0.05058	1.1e-12	396.741	0.743539	-0.20542	0.0536521	0.000128798	rs868036/rs3784709	SKOR1	Left ventricle of the heart	different signal
15	rs4776943	67836069	T	0.76766	-0.31	0.04139	6.9e-14	489.18	0.743539	-0.165556	0.0436587	0.000149406	rs868036/rs3784709	SKOR1	Adipose - Visceral	different signal
15	rs2045960	68092079	G	0.81457	-0.3	0.0372	7.3e-16	572.295	0.77833	-0.147175	0.0392261	0.000175443	rs868036/rs3784709	SKOR1	Lung	different signal
15	rs2045960	68092079	G	0.81457	-0.24	0.03418	2.2e-12	557.704	0.77833	-0.133138	0.0356295	0.000186417	rs868036/rs3784709	MAP2K5	Lung	different signal
15	rs2045960	68092079	G	0.81457	-0.35	0.04697	9.2e-14	430.757	0.77833	-0.185125	0.0498542	0.000204551	rs868036/rs3784709	SKOR1	Artery - Aorta	different signal
15	rs35930676	67827705	G	0.76794	-0.36	0.05123	2.1e-12	387.128	0.743539	-0.201515	0.054337	0.000208388	rs868036/rs3784709	SKOR1	Left ventricle of the heart	different signal
15	rs4776370	67904511	T	0.76874	-0.35	0.05068	5e-12	399.394	0.743539	-0.198003	0.0535607	0.000218331	rs868036/rs3784709	SKOR1	Left ventricle of the heart	different signal
15	rs4776943	67836069	T	0.76766	-0.24	0.03168	3.6e-14	607.567	0.743539	-0.121164	0.0331176	0.000253605	rs868036/rs3784709	SKOR1	Sun exposed skin	different signal
15	rs12905371	67845930	C	0.7669	-0.23	0.03101	1.2e-13	637.373	0.743539	-0.11685	0.0322972	0.000296935	rs868036/rs3784709	SKOR1	Sun exposed skin	different signal
15	rs4776370	67904511	T	0.76874	-0.22	0.03041	4.7e-13	671.585	0.743539	-0.113581	0.0315509	0.000318296	rs868036/rs3784709	SKOR1	Sun exposed skin	same signal
15	rs4776370	67904511	T	0.76874	-0.31	0.04236	2.5e-13	468.771	0.743539	-0.160795	0.0446715	0.000318826	rs868036/rs3784709	SKOR1	Adipose - Visceral	same signal
15	rs35930676	67827705	G	0.76794	-0.3	0.0416	5.5e-13	488.242	0.743539	-0.155218	0.043719	0.000384717	rs868036/rs3784709	SKOR1	Adipose - Visceral	same signal
15	rs12905371	67845930	C	0.7669	-0.31	0.04236	2.5e-13	465.897	0.743539	-0.15851	0.0446854	0.000389279	rs868036/rs3784709	SKOR1	Adipose - Visceral	same signal
15	rs10518739	68014971	C	0.49064	0.27	0.03149	1e-17	463.097	0.532803	0.119647	0.0338659	0.000410903	rs868036/rs3784709	SKOR1	Suprapubic	same signal
15	rs35930676	67827705	G	0.76794	-0.22	0.03091	1.1e-12	648.379	0.743539	-0.108597	0.0320718	0.000709036	rs868036/rs3784709	SKOR1	Sun exposed skin	same signal
15	rs6494672	67869025	A	0.38808	0.17	0.02858	2.7e-09	615.544	0.442346	0.0979148	0.0293673	0.000855637	rs868036/rs3784709	SKOR1	Esophagus - Muscularis	same signal
15	rs2045960	68092079	G	0.81457	-0.28	0.03526	2e-15	664.476	0.77833	-0.12186	0.0368698	0.000949318	rs868036/rs3784709	SKOR1	Artery - Tibial	same signal
15	rs6494672	67869025	A	0.38808	0.2	0.0278	6.3e-13	692.646	0.442346	0.0945483	0.0288006	0.0010276	rs868036/rs3784709	SKOR1	Artery - Tibial	same signal
15	rs6494672	67869025	A	0.38808	0.18	0.02523	9.7e-13	736.339	0.442346	0.0848498	0.0260709	0.00113558	rs868036/rs3784709	SKOR1	Sun exposed skin	same signal
15	rs10518739	68014971	C	0.49064	0.22	0.02761	1.6e-15	561.364	0.532803	0.0947062	0.0291062	0.00113868	rs868036/rs3784709	SKOR1	Sun exposed skin	same signal
15	rs6494672	67869025	A	0.38808	0.26	0.04059	1.5e-10	480.587	0.442346	0.136169	0.0422467	0.00126777	rs868036/rs3784709	SKOR1	Left ventricle of the heart	same signal
15	rs4261477	68073968	G	0.54718	-0.23	0.02659	5.2e-18	604.62	0.507952	-0.0906663	0.0281665	0.00128665	rs868036/rs3784709	SKOR1	Sun exposed skin	same signal
15	rs10518739	68014971	C	0.49064	0.31	0.03154	8.5e-23	532.977	0.532803	0.10953	0.0342522	0.00138505	rs868036/rs3784709	SKOR1	Thyroid	same signal
15	rs6494672	67869025	A	0.38808	0.18	0.02967	1.3e-09	597.287	0.442346	0.0953389	0.0305464	0.00180163	rs868036/rs3784709	MAP2K5	Esophagus - Muscularis	same signal
15	rs6494672	67869025	A	0.38808	0.18	0.02967	1.3e-09	597.287	0.442346	0.0953389	0.0305464	0.00180163	rs868036/rs3784709	SKOR1	Breast - Mammary tissue	same signal
15	rs6494672	67869025	A	0.38808	0.23	0.03392	1.2e-11	563.683	0.442346	0.10836	0.0352473	0.00211013	rs868036/rs3784709	SKOR1	Adipose - Visceral	same signal
15	rs4776943	67836069	T	0.76766	-0.23	0.03965	6.6e-09	340.035	0.743539	-0.12716	0.0415099	0.00218862	rs868036/rs3784709	SKOR1	Colon - Transverse	same signal
15	rs6494672	67869025	A	0.38808	0.21	0.02945	1e-12	594.615	0.442346	0.0933522	0.0306596	0.00232837	rs868036/rs3784709	SKOR1	Suprapubic	same signal
15	rs2045960	68092079	G	0.81457	-0.32	0.04321	1.3e-13	535.849	0.77833	-0.135912	0.045329	0.00271458	rs868036/rs3784709	SKOR1	Adipose - Visceral	same signal
15	rs2045960	68092079	G	0.81457	-0.24	0.03844	4.3e-10	526.863	0.77833	-0.118838	0.0398014	0.00282853	rs868036/rs3784709	SKOR1	Esophagus - Muscularis	same signal
15	rs6494672	67869025	A	0.38808	0.44	0.06599	2.6e-11	188.259	0.442346	0.216408	0.0732115	0.00311727	rs868036/rs3784709	SKOR1	Ovary	same signal
15	rs12592315	68040266	A	0.45493	0.26	0.03085	3.5e-17	492.412	0.499006	0.0937309	0.0329708	0.00447126	rs868036/rs3784709	SKOR1	Suprapubic	same signal
15	rs12905371	67845930	C	0.7669	-0.5	0.07974	3.6e-10	172.495	0.743539	-0.248813	0.0881529	0.00476484	rs868036/rs3784709	SKOR1	Ovary	same signal
15	rs6494672	67869025	A	0.38808	0.17	0.03003	1.5e-08	458.172	0.442346	0.0873902	0.0310308	0.00485892	rs868036/rs3784709	MAP2K5	Left ventricle of the heart	same signal
15	rs12905371	67845930	C	0.7669	-0.21	0.03815	3.7e-08	372.352	0.743539	-0.110262	0.0396226	0.00538915	rs868036/rs3784709	SKOR1	Colon - Transverse	same signal
15	rs12592315	68040266	A	0.45493	0.22	0.02788	3e-15	555.359	0.499006	0.0814154	0.0293776	0.0055826	rs868036/rs3784709	SKOR1	Sun exposed skin	same signal
15	rs6494672	67869025	A	0.38808	0.17	0.02883	3.7e-09	879.632	0.442346	0.0814003	0.0293782	0.00559234	rs868036/rs3784709	SKOR1	Muscle - Skeletal	same signal
15	rs4261477	68073968	G	0.54718	-0.25	0.03025	1.4e-16	518.132	0.507952	-0.0890378	0.0321547	0.00562205	rs868036/rs3784709	SKOR1	Suprapubic	same signal
15	rs6494672	67869025	A	0.38808	0.14	0.02623	9.4e-08	627.025	0.442346	0.073933	0.0267988	0.00580105	rs868036/rs3784709	MAP2K5	Lung	same signal
15	rs4776370	67904511	T	0.76874	-0.21	0.03871	5.8e-08	363.848	0.743539	-0.10885	0.0401939	0.0067664	rs868036/rs3784709	SKOR1	Colon - Transverse	same signal
15	rs35930676	67827705	G	0.76794	-0.47	0.07866	2.3e-09	182.616	0.743539	-0.232364	0.0858088	0.00677049	rs868036/rs3784709	SKOR1	Ovary	same signal
15	rs4261477	68073968	G	0.54718	-0.31	0.03114	2.4e-23	552.297	0.507952	-0.0914279	0.0337927	0.00681908	rs868036/rs3784709	SKOR1	Thyroid	same signal
15	rs6494672	67869025	A	0.38808	0.41	0.05977	6.9e-12	288.02	0.442346	0.171561	0.0643715	0.00769476	rs868036/rs3784709	SKOR1	Pituitary	same signal
15	rs4776370	67904511	T	0.76874	-0.47	0.07976	3.8e-09	178.151	0.743539	-0.228979	0.0869822	0.00847638	rs868036/rs3784709	SKOR1	Ovary	same signal
15	rs12592315	68040266	A	0.45493	0.31	0.03154	8.4e-23	537.904	0.499006	0.0896882	0.0342283	0.00878546	rs868036/rs3784709	SKOR1	Thyroid	same signal
15	rs4776943	67836069	T	0.76766	-0.23	0.03591	1.5e-10	537.09	0.743539	-0.0969173	0.0372239	0.00922425	rs868036/rs3784709	SKOR1	Suprapubic	same signal
15	rs4776943	67836069	T	0.76766	-0.51	0.08291	7.7e-10	158.606	0.743539	-0.237776	0.0920361	0.00977995	rs868036/rs3784709	SKOR1	Ovary	same signal
15	rs6494672	67869025	A	0.38808	0.18	0.02973	1.4e-09	598.026	0.442346	0.0783432	0.0306035	0.0104689	rs868036/rs3784709	SKOR1	Lung	same signal
15	rs35930676	67827705	G	0.76794	-0.2	0.03853	2.1e-07	369.054	0.743539	-0.0992137	0.0398613	0.0128113	rs868036/rs3784709	SKOR1	Colon - Transverse	same signal
15	rs2045960	68092079	G	0.81457	-0.24	0.04001	2e-09	398.313	0.77833	-0.103293	0.04173	0.0133138	rs868036/rs3784709	MAP2K5	Left ventricle of the heart	same signal
15	rs12592315	68040266	A	0.45493	0.21	0.03116	1.6e-11	704.397	0.499006	0.0794	0.0321275	0.0134583	rs868036/rs3784709	SKOR1	Muscle - Skeletal	same signal
15	rs4776370	67904511	T	0.76874	-0.21	0.03496	1.9e-09	575.805	0.743539	-0.0871235	0.0360093	0.015543	rs868036/rs3784709	SKOR1	Suprapubic	same signal
15	rs10518739	68014971	C	0.49064	0.21	0.02968	1.5e-12	570.684	0.532803	0.0734124	0.0309295	0.0176185	rs868036/rs3784709	SKOR1	Artery - Tibial	same signal
15	rs4776370	67904511	T	0.76874	-0.48	0.07992	1.9e-09	214.522	0.743539	-0.204547	0.0862058	0.0176549	rs868036/rs3784709	SKOR1	Pituitary	same signal
15	rs12592315	68040266	A	0.45493	0.22	0.02931	6.1e-14	585.134	0.499006	0.0726544	0.0306647	0.0178209	rs868036/rs3784709	SKOR1	Artery - Tibial	same signal
15	rs12905371	67845930	C	0.7669	-0.2	0.03671	5.1e-08	719.69	0.743539	-0.0885322	0.0374344	0.0180301	rs868036/rs3784709	SKOR1	Muscle - Skeletal	same signal
15	rs35930676	67827705	G	0.76794	-0.48	0.08024	2.2e-09	212.226	0.743539	-0.20161	0.0865665	0.0198611	rs868036/rs3784709	SKOR1	Pituitary	same signal
15	rs2045960	68092079	G	0.81457	-0.23	0.04045	1.3e-08	391.508	0.77833	-0.0974227	0.0420374	0.0204752	rs868036/rs3784709	SKOR1	Colon - Transverse	same signal
15	rs12905371	67845930	C	0.7669	-0.48	0.08209	5e-09	202.079	0.743539	-0.202043	0.0885752	0.0225462	rs868036/rs3784709	SKOR1	Pituitary	same signal
15	rs2045960	68092079	G	0.81457	-0.35	0.05586	3.7e-10	393.92	0.77833	-0.132654	0.0585098	0.0233778	rs868036/rs3784709	SKOR1	Left ventricle of the heart	same signal
15	rs10518739	68014971	C	0.49064	0.19	0.03333	1.2e-08	422.597	0.532803	0.0779476	0.0345497	0.0240645	rs868036/rs3784709	SKOR1	Esophagus - Muscularis	same signal
15	rs2045960	68092079	G	0.81457	-0.25	0.03673	1e-11	606.052	0.77833	-0.0853508	0.0380788	0.0249985	rs868036/rs3784709	SKOR1	Suprapubic	same signal
15	rs4776943	67836069	T	0.76766	-0.2	0.03729	8.2e-08	699.159	0.743539	-0.0851284	0.0380232	0.0251656	rs868036/rs3784709	SKOR1	Muscle - Skeletal	same signal
15	rs4261477	68073968	G	0.54718	-0.21	0.03164	3.2e-11	683.787	0.507952	-0.0729548	0.0326208	0.0253226	rs868036/rs3784709	SKOR1	Muscle - Skeletal	same signal
15	rs35930676	67827705	G	0.76794	-0.21	0.03556	3.5e-09	555.149	0.743539	-0.0811924	0.0366289	0.0266488	rs868036/rs3784709	SKOR1	Suprapubic	same signal
15	rs4776943	67836069	T	0.76766	-0.47	0.08099	6.5e-09	209.577	0.743539	-0.191727	0.0870753	0.0276757	rs868036/rs3784709	SKOR1	Pituitary	same signal
15	rs6494672	67869025	A	0.38808	0.14	0.02939	1.9e-06	487.763	0.442346	0.066032	0.0300364	0.0279206	rs868036/rs3784709	SKOR1	Colon - Transverse	same signal
15	rs6494672	67869025	A	0.38808	0.19	0.03834	7.2e-07	439.701	0.442346	0.0777277	0.0393537	0.0482563	rs868036/rs3784709	SKOR1	Artery - Aorta	same signal
15	rs4261477	68073968	G	0.54718	-0.21	0.02945	1e-12	585.05	0.507952	-0.059885	0.030679	0.0509394	rs868036/rs3784709	SKOR1	Artery - Tibial	same signal
15	rs2045960	68092079	G	0.81457	-0.21	0.03267	1.3e-10	696.903	0.77833	-0.0653656	0.0336017	0.0517386	rs868036/rs3784709	SKOR1	Sun exposed skin	same signal
15	rs4776370	67904511	T	0.76874	-0.18	0.03661	8.8e-07	733.463	0.743539	-0.0716107	0.0371839	0.0541226	rs868036/rs3784709	SKOR1	Muscle - Skeletal	same signal
15	rs4261477	68073968	G	0.54718	-0.18	0.0323	2.5e-08	457.633	0.507952	-0.0634158	0.0333438	0.0571873	rs868036/rs3784709	SKOR1	Esophagus - Muscularis	same signal
15	rs10518739	68014971	C	0.49064	0.41	0.06133	2.3e-11	257.812	0.532803	0.125725	0.0663235	0.0580076	rs868036/rs3784709	SKOR1	Pituitary	same signal
15	rs35930676	67827705	G	0.76794	-0.18	0.0368	1e-06	724.115	0.743539	-0.0690407	0.037378	0.0647334	rs868036/rs3784709	SKOR1	Muscle - Skeletal	same signal
15	rs2045960	68092079	G	0.81457	-0.21	0.0379	3e-08	801.259	0.77833	-0.070068	0.0385961	0.0694596	rs868036/rs3784709	SKOR1	Muscle - Skeletal	same signal
15	rs4261477	68073968	G	0.54718	-0.43	0.06042	1.1e-12	263.685	0.507952	-0.116841	0.0658631	0.0760642	rs868036/rs3784709	SKOR1	Pituitary	same signal
15	rs12592315	68040266	A	0.45493	0.17	0.03211	1.2e-07	466.06	0.499006	0.0576196	0.033028	0.0810601	rs868036/rs3784709	SKOR1	Esophagus - Muscularis	same signal
15	rs2045960	68092079	G	0.81457	-0.49	0.08597	1.2e-08	183.162	0.77833	-0.159377	0.0930664	0.0868025	rs868036/rs3784709	SKOR1	Ovary	same signal
15	rs12592315	68040266	A	0.45493	0.42	0.06074	4.7e-12	262.985	0.499006	0.111756	0.0659248	0.0900378	rs868036/rs3784709	SKOR1	Pituitary	same signal
15	rs10518739	68014971	C	0.49064	0.17	0.03126	5.4e-08	709.672	0.532803	0.0528027	0.0318831	0.0976949	rs868036/rs3784709	SKOR1	Muscle - Skeletal	same signal
15	rs4261477	68073968	G	0.54718	-0.16	0.03137	3.4e-07	403.569	0.507952	-0.0525054	0.0323276	0.10434	rs868036/rs3784709	SKOR1	Colon - Transverse	same signal
15	rs10518739	68014971	C	0.49064	0.27	0.05797	3.2e-06	280.96	0.532803	0.088324	0.0600669	0.141446	rs868036/rs3784709	SKOR1	Pancreas	same signal
15	rs12592315	68040266	A	0.45493	0.28	0.05496	3.5e-07	313.275	0.499006	0.0816973	0.0571071	0.152545	rs868036/rs3784709	SKOR1	Pancreas	same signal
15	rs10518739	68014971	C	0.49064	0.39	0.0729	8.8e-08	152.801	0.532803	0.108089	0.0792152	0.172411	rs868036/rs3784709	SKOR1	Ovary	same signal
15	rs12592315	68040266	A	0.45493	0.15	0.03156	2e-06	401.517	0.499006	0.0439339	0.0323974	0.175069	rs868036/rs3784709	SKOR1	Colon - Transverse	same signal
15	rs10518739	68014971	C	0.49064	0.21	0.03693	1.3e-08	456.593	0.532803	0.0497403	0.0381762	0.192605	rs868036/rs3784709	SKOR1	Adipose - Visceral	same signal
15	rs4261477	68073968	G	0.54718	-0.28	0.05947	2.5e-06	338.56	0.507952	-0.0736601	0.0613009	0.229513	rs868036/rs3784709	SKOR1	Testis	same signal
15	rs4261477	68073968	G	0.54718	-0.27	0.05579	1.3e-06	306.077	0.507952	-0.0653049	0.0577973	0.25852	rs868036/rs3784709	SKOR1	Pancreas	same signal
15	rs12592315	68040266	A	0.45493	0.21	0.03635	7.6e-09	475.196	0.499006	0.0396796	0.0375679	0.290872	rs868036/rs3784709	SKOR1	Adipose - Visceral	same signal
15	rs10518739	68014971	C	0.49064	0.23	0.04653	7.7e-07	353.027	0.532803	0.0500972	0.0480495	0.297126	rs868036/rs3784709	SKOR1	Left ventricle of the heart	same signal
15	rs4261477	68073968	G	0.54718	-0.21	0.03614	6.2e-09	481.126	0.507952	-0.0386418	0.0373503	0.300866	rs868036/rs3784709	SKOR1	Adipose - Visceral	same signal
15	rs2045960	68092079	G	0.81457	-0.47	0.08302	1.5e-08	241.19	0.77833	-0.081517	0.0882022	0.355379	rs868036/rs3784709	SKOR1	Pituitary	same signal
15	rs12592315	68040266	A	0.45493	0.35	0.07062	7.2e-07	170.203	0.499006	0.0580746	0.0753499	0.440866	rs868036/rs3784709	SKOR1	Ovary	same signal
15	rs4261477	68073968	G	0.54718	-0.35	0.07017	6.1e-07	172.534	0.507952	-0.0566486	0.0748685	0.449265	rs868036/rs3784709	SKOR1	Ovary	same signal
15	rs12592315	68040266	A	0.45493	0.22	0.04638	2.1e-06	360.369	0.499006	0.0250681	0.0477435	0.599543	rs868036/rs3784709	SKOR1	Left ventricle of the heart	same signal
15	rs10518739	68014971	C	0.49064	0.13	0.02723	1.8e-06	583.064	0.532803	0.0119291	0.0277342	0.667107	rs868036/rs3784709	MAP2K5	Thyroid	same signal
15	rs4238411	68079424	A	0.67331	-0.19	0.03473	4.5e-08	469.906	0.629225	NA	NA	NA	rs868036/rs3784709	MAP2K5	Esophagus - Muscularis	same signal
15	rs868036	68055013	T	0.31107	0.18	0.03548	3.9e-07	465.85	0.352883	NA	NA	NA	rs868036/rs3784709	MAP2K5	Esophagus - Muscularis	same signal
15	rs868036	68055013	T	0.31107	0.17	0.03513	1.3e-06	373.715	0.352883	NA	NA	NA	rs868036/rs3784709	MAP2K5	Left ventricle of the heart	same signal
15	rs4238411	68079424	A	0.67331	-0.2	0.02887	4.3e-12	564.36	0.629225	NA	NA	NA	rs868036/rs3784709	MAP2K5	Thyroid	same signal
15	rs868036	68055013	T	0.31107	0.22	0.03047	5.2e-13	512.192	0.352883	NA	NA	NA	rs868036/rs3784709	MAP2K5	Thyroid	same signal
15	rs4238411	68079424	A	0.67331	-0.25	0.03866	1e-10	465.04	0.629225	NA	NA	NA	rs868036/rs3784709	SKOR1	Adipose - Visceral	same signal
15	rs868036	68055013	T	0.31107	0.27	0.04068	3.2e-11	425.878	0.352883	NA	NA	NA	rs868036/rs3784709	SKOR1	Adipose - Visceral	same signal
15	rs4238411	68079424	A	0.67331	-0.25	0.04332	7.9e-09	359.453	0.629225	NA	NA	NA	rs868036/rs3784709	SKOR1	Artery - Aorta	same signal
15	rs868036	68055013	T	0.31107	0.26	0.04476	6.3e-09	343.903	0.352883	NA	NA	NA	rs868036/rs3784709	SKOR1	Artery - Aorta	same signal
15	rs4238411	68079424	A	0.67331	-0.24	0.03165	3.4e-14	562.7	0.629225	NA	NA	NA	rs868036/rs3784709	SKOR1	Artery - Tibial	same signal
15	rs868036	68055013	T	0.31107	0.25	0.03225	9.1e-15	553.028	0.352883	NA	NA	NA	rs868036/rs3784709	SKOR1	Artery - Tibial	same signal
15	rs4238411	68079424	A	0.67331	-0.19	0.03473	4.5e-08	469.906	0.629225	NA	NA	NA	rs868036/rs3784709	SKOR1	Breast - Mammary tissue	same signal
15	rs868036	68055013	T	0.31107	0.18	0.03548	3.9e-07	465.85	0.352883	NA	NA	NA	rs868036/rs3784709	SKOR1	Breast - Mammary tissue	same signal
15	rs4238411	68079424	A	0.67331	-0.18	0.03468	2.1e-07	369.073	0.629225	NA	NA	NA	rs868036/rs3784709	SKOR1	Colon - Transverse	same signal
15	rs868036	68055013	T	0.31107	0.18	0.03561	4.3e-07	359.991	0.352883	NA	NA	NA	rs868036/rs3784709	SKOR1	Colon - Transverse	same signal
15	rs4238411	68079424	A	0.67331	-0.19	0.03442	3.4e-08	454.29	0.629225	NA	NA	NA	rs868036/rs3784709	SKOR1	Esophagus - Muscularis	same signal
15	rs4238411	68079424	A	0.67331	-0.28	0.05004	2.2e-08	339.508	0.629225	NA	NA	NA	rs868036/rs3784709	SKOR1	Left ventricle of the heart	same signal
15	rs868036	68055013	T	0.31107	0.31	0.04974	4.6e-10	346.332	0.352883	NA	NA	NA	rs868036/rs3784709	SKOR1	Left ventricle of the heart	same signal
15	rs4238411	68079424	A	0.67331	-0.2	0.03351	2.4e-09	503.869	0.629225	NA	NA	NA	rs868036/rs3784709	SKOR1	Lung	same signal
15	rs868036	68055013	T	0.31107	0.21	0.03446	1.1e-09	486.517	0.352883	NA	NA	NA	rs868036/rs3784709	SKOR1	Lung	same signal
15	rs4238411	68079424	A	0.67331	-0.21	0.03325	2.7e-10	702.477	0.629225	NA	NA	NA	rs868036/rs3784709	SKOR1	Muscle - Skeletal	same signal
15	rs868036	68055013	T	0.31107	0.22	0.03578	7.8e-10	620.327	0.352883	NA	NA	NA	rs868036/rs3784709	SKOR1	Muscle - Skeletal	same signal
15	rs4238411	68079424	A	0.67331	-0.46	0.07381	4.6e-10	162.122	0.629225	NA	NA	NA	rs868036/rs3784709	SKOR1	Ovary	same signal
15	rs868036	68055013	T	0.31107	0.48	0.07744	5.7e-10	149.032	0.352883	NA	NA	NA	rs868036/rs3784709	SKOR1	Ovary	same signal
15	rs4238411	68079424	A	0.67331	-0.32	0.05899	5.8e-08	302.548	0.629225	NA	NA	NA	rs868036/rs3784709	SKOR1	Pancreas	same signal
15	rs4238411	68079424	A	0.67331	-0.51	0.06641	1.6e-14	234.176	0.629225	NA	NA	NA	rs868036/rs3784709	SKOR1	Pituitary	same signal
15	rs868036	68055013	T	0.31107	0.49	0.06801	5.8e-13	235.012	0.352883	NA	NA	NA	rs868036/rs3784709	SKOR1	Pituitary	same signal
15	rs4238411	68079424	A	0.67331	-0.22	0.02978	1.5e-13	555.687	0.629225	NA	NA	NA	rs868036/rs3784709	SKOR1	Sun exposed skin	same signal
15	rs868036	68055013	T	0.31107	0.19	0.03062	5.5e-10	554.005	0.352883	NA	NA	NA	rs868036/rs3784709	SKOR1	Sun exposed skin	same signal
15	rs4238411	68079424	A	0.67331	-0.25	0.03306	4e-14	495.929	0.629225	NA	NA	NA	rs868036/rs3784709	SKOR1	Suprapubic	same signal
15	rs868036	68055013	T	0.31107	0.24	0.03339	6.6e-13	504.88	0.352883	NA	NA	NA	rs868036/rs3784709	SKOR1	Suprapubic	same signal
15	rs4238411	68079424	A	0.67331	-0.31	0.06443	1.5e-06	323.072	0.629225	NA	NA	NA	rs868036/rs3784709	SKOR1	Testis	same signal
15	rs4238411	68079424	A	0.67331	-0.33	0.03341	5.2e-23	539.897	0.629225	NA	NA	NA	rs868036/rs3784709	SKOR1	Thyroid	same signal
15	rs868036	68055013	T	0.31107	0.33	0.03542	1.2e-20	495.421	0.352883	NA	NA	NA	rs868036/rs3784709	SKOR1	Thyroid	same signal
16	rs45544231	52632730	G	0.42204	0.11	0.02031	6.1e-08	338.56	0.42204	NA	NA	NA				same signal

## Sheet: Supplementary Data 7
	Supplementary Data 7. Displaying AUC calculation for RLS cases in UK Biobank using: phenotype ~ rls_prs + Sex*poly(Yob,3) + PC1:40.
	Quartile	AUC	OR	95 % CI	P	Cases	Controls
	All	0.5924	1.39	1.329 - 1.454	1.46e-46	1,916	406,737
	1°st	0.5403	1.15	1.016 - 1.302	0.0275	282	101,881
	2°nd	0.5256	1.09	1.007 - 1.196	0.0700	446	101,717
	3°rd	0.5338	1.12	1.028 - 1.22	0.00915	498	101,665
	4°th	0.5403	1.17	1.091 - 1.254	9.85e-06	690	101,474
	P refers to P value for association, OR is odd ratio.
	95 % CI is for 95% confidence interval.
	AUC is area under the curve.

## Sheet: Supplementary Data 8
Supplementary Data 8. Displaying results from association analysis between RLS-polygenic risk score and several binary health-related traits
We tested 12,075 binary + quantitative traits (in UK Biobank sample) for association with polygenic risk score for RLS. Therefore we set Bonferroni significant threshold of P < 0.05/12075. The PRS was constructed using GWAS meta-analysis of RLS phenotype from Causian populations (Cases=8,558; Controls = 64,452).
PC=principal component
YOB=Year of birth
P refers to P value for association, OR is odd ratio, 95% CI is 95% confidence interval.
S.E. is for standard error.
R2 is variance explained in percentage.
Full phenotype name	Phenotype	N cases	N controls	Year of birth range	R2	OR	P	95% CI -Lower	95% CI -Upper	S.E.	Covariates included in association analysis
GBR_UKB_GPclev_ICD10_G25.8	ICD10 code: G25.8 (Restless legs syndrome)	1916	406640	1937-1969	0.97058	1.3935	4.377e-46	1,347865735	1,439134265	0.02334	Sex*poly(Yob,3),PC1-40
UKB_ICD10_J45_Asthma_Cumul_170822	Asthma	26152	382492	1937-1970	0.01599	1.0325	6.322e-07	1,019915105	1,045084895	0.0064204	Sex*poly(Yob,3),PC1-40
UKB_ICD10_J459_Asthma_unspecified_170822	Asthma unspecified	25929	382715	1937-1970	0.0157	1.0322	8.469e-07	1,019585418	1,044814582	0.0064462	Sex*poly(Yob,3),PC1-40
UKB_OPCS_G45_Diagnostic_fibreoptic_endoscopic_examination_of_upper_gastrointestinal_tract_HR_GP_191024	Diagnostic fibreoptic endoscopic examination of upper gastrointestinal tract	86078	322574	1936-1970	0.01972	1.0286	3.622e-13	1,02099655	1,03620345	0.0038859	Sex*poly(Yob,3),PC1-40
UKB_ICD10_K44_Diaphragmatic_hernia_Cumul_170822	Diaphragmatic hernia	26979	381673	1936-1970	0.01899	1.0356	3.801e-08	1,02313373	1,04806627	0.0063645	Sex*poly(Yob,3),PC1-40
UKB_ICD10_K449_Diaphragmatic_hernia_without_obstruction_or_gangrene_170822	Diaphragmatic hernia without obstruction or gangrene	26926	381726	1936-1970	0.01905	1.0357	3.674e-08	1,023212917	1,048187083	0.0063703	Sex*poly(Yob,3),PC1-40
UKB_OPCS_Z274_Duodenum_HR_GP_191024	Duodenum	41365	367279	1937-1970	0.01657	1.0304	9.896e-09	1,020160793	1,040639207	0.0052277	Sex*poly(Yob,3),PC1-40
UKB_ICD10_I10_Essential_primary_hypertension_170822	Essential primary hypertension	77566	331086	1936-1970	0.00982	1.0218	2.122e-07	1,013653061	1,029946939	0.004159	Sex*poly(Yob,3),PC1-40
UKB_OPCS_G451_Fibreoptic_endoscopic_examination_of_upper_gastrointestinal_tract_and_biopsy_of_lesion_of_upper_gastrointestinal_tract_HR_GP_191024	Fibreoptic endoscopic examination of upper gastrointestinal tract and biopsy of lesion of upper gastrointestinal tract	59972	348672	1937-1970	0.0166	1.0283	4.372e-10	1,019534541	1,037065459	0.0044672	Sex*poly(Yob,3),PC1-40
UKB_ICD10_K29_Gastritis_and_duodenitis_Cumul_170822	Gastritis and duodenitis	28747	379817	1936-1969	0.01867	1.0348	2.952e-08	1,022706769	1,046893231	0.0061722	Sex*poly(Yob,3),PC1-40
UKB_ICD10_K21_Gastro_oesophageal_reflux_disease_Cumul_170822	Gastro oesophageal reflux disease	23050	385602	1936-1970	0.01873	1.0361	1.939e-07	1,022746004	1,049453996	0.0068237	Sex*poly(Yob,3),PC1-40
UKB_OPCS_V55_Levels_of_spine_HR_GP_191024	Levels of spine	12439	396213	1936-1970	0.02361	1.0448	1.585e-06	1,026905376	1,062694624	0.009142	Sex*poly(Yob,3),PC1-40
UKB_GPclev_ICD10_G25_Other_extrapyramidal_and_movement_disorders_191014	Other extrapyramidal and movement and movement disorders	3020	405536	1937-1969	0.42307	1.2477	2.482e-33	1,211643131	1,283756869	0.018426	Sex*poly(Yob,3),PC1-40
UKB_ICD10_G25_Other_extrapyramidal_and_movement_disorders_Cumul_170822	Other extrapyramidal and movement and movement disorders	615	407941	1937-1969	0.24276	1.2106	2.525e-06	1,131003833	1,290196167	0.040658	Sex*poly(Yob,3),PC1-40
GBR_UKB_ICD10_G25_Other_extrapyramidal_and_movement_disorders_15102019	Other extrapyramidal and movement disorders	3737	404819	1937-1969	0.41038	1.2378	5.365e-38	1,205352161	1,270247839	0.016579	Sex*poly(Yob,3),PC1-40
UKB_ICD10_G258_Other_specified_extrapyramidal_and_movement_disorders_170822	Other specified extrapyramidal and movement disorders	275	408281	1937-1969	0.52932	1.3472	9.415e-07	1,228073437	1,466326563	0.060893	Sex*poly(Yob,3),PC1-40
UKB_ICD10_M478_Other_spondylosis_Cumul_170822	Other spondylosis	4640	404004	1937-1970	0.04632	1.0726	2.461e-06	1,043443125	1,101756875	0.014874	Sex*poly(Yob,3),PC1-40
UKB_ICD10_E780_Pure_hypercholesterolaemia_170822	Pure hypercholesterolaemia	33184	375468	1936-1970	0.01193	1.0278	2.899e-06	1,01631088	1,03928912	0.0058726	Sex*poly(Yob,3),PC1-40
UKB_ICD10_M47_Spondylosis_Cumul_170822	Spondylosis	7642	401002	1937-1970	0.03246	1.0569	1.987e-06	1,034087703	1,079712297	0.011634	Sex*poly(Yob,3),PC1-40
UKB_OPCS_Z272_Stomach_HR_GP_191024	Stomach	35002	373642	1937-1970	0.01228	1.0271	2.155e-06	1,016039318	1,038160682	0.0056389	Sex*poly(Yob,3),PC1-40
UKB_ICD10_Z720_Tobacco_use_170822	Tobacco use	11901	396743	1937-1970	0.02451	1.0461	1.397e-06	1,027793833	1,064406167	0.0093499	Sex*poly(Yob,3),PC1-40
UKB_OPCS_G459_Unspecified_diagnostic_fibreoptic_endoscopic_examination_of_upper_gastrointestinal_tract_HR_GP_191024	Unspecified diagnostic fibreoptic endoscopic examination of upper gastrointestinal tract	45348	363304	1936-1970	0.02169	1.0343	1.99e-11	1,024444154	1,044155846	0.0050256	Sex*poly(Yob,3),PC1-40
UKB_OPCS_Z27_Upper_digestive_tract_HR_GP_191024	Upper digestive tract	77433	331211	1937-1970	0.01832	1.0281	6.272e-12	1,020197517	1,036002483	0.0040357	Sex*poly(Yob,3),PC1-40

## Sheet: Supplementary Data 9
Supplementary Data 9. Displaying results from association analysis between RLS-polygenic risk score and several quantitative health-related traits
PC=principal component
YOB=Year of birth
P refers to P value for association, Beta is effect in standard deviations, 95% CI is 95% confidence interval.
S.E. is for standard error.
R2 is variance explained in percentage.
Full phenotype names	PHENOTYPE	N affected	Year of birth range	R2	Beta	S.E.	P	Covariates included in association analysis
UKB_Age_at_last_live_birth_adjYobPC_InvNorm_Females_27112018	Age at first live birth among women	151613	1936-1970	0.024624	-0.015708868	0.0025709	9.9725e-10	poly(Yob,3),PC1-40
UKB_Age_at_first_live_birth_adjYobPC_InvNorm_Females_27112018	Age at first live birth among women	151825	1936-1970	0.043123	-0.020788156	0.0025688	5.8825e-16	poly(Yob,3),PC1-40
UKB_Albumin_adjYobAge2PC_190329	Albumin	358687	1934-1970	0.0073595	-0.0085958621	0.0016727	2.7666e-07	Sex*poly(Yob,3),PC1-40
UKB_Albumin_adjYobAge2PC_InvNorm_02042019	Albumin	358687	1934-1970	0.0075382	-0.0086993241	0.0016727	1.985e-07	Sex*poly(Yob,3),PC1-40
UKB_Alkaline_phosphatase_adjYobAge2PC_InvNorm_02042019	Alkaline phosphatase	390671	1934-1970	0.0087575	0.0093721426	0.0016017	4.8797e-09	Sex*poly(Yob,3),PC1-40
UKB_Alkaline_phosphatase_adjYobAge2PC_190329	Alkaline phosphatase	390671	1934-1970	0.0088427	0.0094178699	0.0016018	4.1154e-09	Sex*poly(Yob,3),PC1-40
UKB_Alkaline_phosphatase_adjYobAge2PC_InvNorm_Females_02042019	Alkaline phosphatase in women	211070	1936-1970	0.017584	0.013277603	0.0021779	1.0867e-09	poly(Yob,3),PC1-40
UKB_Alkaline_phosphatase_adjYobAge2PC_Females_190329	Alkaline phosphatase in women	211070	1936-1970	0.018266	0.013533256	0.0021781	5.1975e-10	poly(Yob,3),PC1-40
UKB_CAT_hammers_gm_lCauNuc_28Aug17	CAT hammers	8516	1937-1970	0.27634	0.052161964	0.010711	1.1366e-06	Sex*poly(Yob,3),PC1-40
UKB_CAT_lpba40_gm_lCau_28Aug17	CAT lpba40	8516	1937-1970	0.2636	0.050975698	0.010717	2.0022e-06	Sex*poly(Yob,3),PC1-40
UKB_CAT_neuromorphometrics_gm_lCau_28Aug17	CAT neuromorphometrics	8516	1937-1970	0.27172	0.051682022	0.010702	1.3934e-06	Sex*poly(Yob,3),PC1-40
UKB_Cystatin_C_adjYobAge2PC_190329	Cystatin C level	390623	1934-1970	0.0065248	0.00809003	0.0016024	4.4505e-07	Sex*poly(Yob,3),PC1-40
UKB_Cystatin_C_adjYobAge2PC_InvNorm_02042019	Cystatin C level	390623	1934-1970	0.0071679	0.0084791091	0.0016022	1.2096e-07	Sex*poly(Yob,3),PC1-40
UKB_Cystatin_C_adjYobAge2PC_Females_190329	Cystatin C level in women	211031	1936-1970	0.010842	0.010426447	0.0021797	1.7244e-06	poly(Yob,3),PC1-40
UKB_Cystatin_C_adjYobAge2PC_InvNorm_Females_02042019	Cystatin C level in women	211031	1936-1970	0.011483	0.010729611	0.0021794	8.5225e-07	poly(Yob,3),PC1-40
UKB_Eosinophill_count_adjSexYobAge2PC_InvNorm_21112017	Eosinophill count	396820	1934-1970	0.0063506	0.007982448	0.0015892	5.0939e-07	Sex*poly(Yob,3),PC1-40
UKB_Leg_fat_mass_left_adjYobAge2PC_InvNorm_01022018	Fat mass in left leg	401725	1934-1970	0.0070314	0.0083995649	0.0015804	1.0681e-07	Sex*poly(Yob,3),PC1-40
UKB_Arm_fat_percentage_right_adjYobAge2PC_InvNorm_Females_01022018	Fat mass in right arm among women	217435	1936-1970	0.009846	0.0099423095	0.0021489	3.716e-06	poly(Yob,3),PC1-40
UKB_Leg_fat_mass_right_adjYobAge2PC_InvNorm_01022018	Fat mass in right leg	401745	1934-1970	0.0069115	0.0083276707	0.0015804	1.369e-07	Sex*poly(Yob,3),PC1-40
UKB_Leg_fat_percentage_left_adjYobAge2PC_InvNorm_01022018	Fat percentage in left leg	401728	1934-1970	0.010025	0.010029541	0.0015803	2.2034e-10	Sex*poly(Yob,3),PC1-40
UKB_Leg_fat_percentage_left_adjYobAge2PC_InvNorm_Females_01022018	Fat percentage in left leg among women	217452	1936-1970	0.011356	0.010677708	0.0021486	6.711e-07	poly(Yob,3),PC1-40
UKB_Leg_fat_percentage_right_adjYobAge2PC_InvNorm_01022018	Fat percentage in right leg	401750	1934-1970	0.010136	0.010084846	0.0015802	1.7519e-10	Sex*poly(Yob,3),PC1-40
UKB_Leg_fat_percentage_right_adjYobAge2PC_InvNorm_Females_01022018	Fat percentage in right leg among women	217459	1936-1970	0.012169	0.011053207	0.0021485	2.6834e-07	poly(Yob,3),PC1-40
UKB_Fluid_Intelligence_adjYobAge2PC_InvNorm_21062018	Fluid intelligence	202749	1936-1970	0.010552	-0.010293363	0.0022243	3.7016e-06	Sex*poly(Yob,3),PC1-40
UKB_Fluid_Intelligence_adjYobAge2PC_180621	Fluid intelligence	202749	1936-1970	0.010605	-0.010319849	0.0022245	3.4995e-06	Sex*poly(Yob,3),PC1-40
UKB_COGN_FluidIntelligence_norm_24092018	Fluid intelligence	204073	1934-1970	0.010845	-0.010437662	0.002218	2.5304e-06	Sex*poly(Yob,3),PC1-40
UKB_Fluid_Intelligence_adjYobAge2SitePC_181012	Fluid intelligence	195932	1934-1970	0.012369	-0.011148916	0.0022638	8.4503e-07	Sex*poly(Yob,3),PC1-40
UKB_Fluid_Intelligence_adjYobAge2SitePC_InvNorm_12102018	Fluid intelligence	195932	1934-1970	0.012443	-0.011181775	0.0022637	7.8361e-07	Sex*poly(Yob,3),PC1-40
UKB_COGN_FluidIntelligence_adjGenderGAMageSitePC_InvNorm_GAJ_02042019	Fluid intelligence	196929	1934-1970	0.012934	-0.011402767	0.0022568	4.3607e-07	Sex*poly(Yob,3),PC1-40
UKB_Fluid_Intelligence_Semantic_adjYobAge2SitePC_InvNorm_10012019	Fluid Intelligence - Semantic	195932	1934-1970	0.011343	-0.010676009	0.0022531	2.1568e-06	Sex*poly(Yob,3),PC1-40
UKB_Gamma_glutamyltransferase_adjYobAge2PC_190329	Gamma glutamyltransferase	390457	1934-1970	0.006703	0.0081998734	0.0016027	3.1199e-07	Sex*poly(Yob,3),PC1-40
UKB_Gamma_glutamyltransferase_adjYobAge2PC_InvNorm_02042019	Gamma glutamyltransferase	390457	1934-1970	0.0075871	0.0087236706	0.0016024	5.2078e-08	Sex*poly(Yob,3),PC1-40
UKB_Leg_fat_mass_mean_adjYobAge2PC_InvNorm_01022018	Mean fat mass in legs	401745	1934-1970	0.0069896	0.008374585	0.0015804	1.1641e-07	Sex*poly(Yob,3),PC1-40
UKB_Leg_fat_mass_mean_adjYobAgeHtPC_InvNorm_10072019	Mean fat percentage in legs	401661	1934-1970	0.0074046	0.0086196328	0.0015805	4.9375e-08	Sex*poly(Yob,3),PC1-40
UKB_Leg_fat_percentage_mean_adjYobAgeHtPC_InvNorm_10072019	Mean fat percentage in legs	401665	1934-1970	0.0093296	0.0096754496	0.0015804	9.2471e-10	Sex*poly(Yob,3),PC1-40
UKB_Leg_fat_percentage_mean_adjYobAge2PC_InvNorm_01022018	Mean fat percentage in legs	401750	1934-1970	0.010234	0.010133334	0.0015803	1.4334e-10	Sex*poly(Yob,3),PC1-40
UKB_Leg_fat_percentage_mean_adjYobAge2PC_InvNorm_Females_01022018	Mean fat percentage in legs among women	217459	1936-1970	0.011863	0.010913238	0.0021485	3.7893e-07	poly(Yob,3),PC1-40
UKB_Leg_fat_percentage_mean_adjYobAgeHtPC_InvNorm_Females_10072019	Mean fat percentages in legs among women	217423	1936-1970	0.0099025	0.0099710084	0.0021487	3.4797e-06	poly(Yob,3),PC1-40
UKB_COGN_Neuroticism_norm_wExcl_02102018	Neuroticism score	332083	1934-1970	0.020856	0.014462942	0.001736	8.0346e-17	Sex*poly(Yob,3),PC1-40
UKB_Body_fat_percentage_adjYobAge2PC_InvNorm_01022018	Percentage of body fat	401559	1934-1970	0.0061257	0.0078400895	0.0015808	7.0625e-07	Sex*poly(Yob,3),PC1-40
UKB_Body_fat_percentage_adjYobAgeHtPC_InvNorm_10072019	Percentage of body fat	401476	1934-1970	0.0063233	0.0079655275	0.0015809	4.6924e-07	Sex*poly(Yob,3),PC1-40
UKB_Red_blood_cell_erythrocyte_distribution_width_adjYobAge2PC_InvNorm_09022018	Red blood cell erythrocyte distribution width	397497	1934-1970	0.0089184	0.0094598609	0.0015879	2.5651e-09	Sex*poly(Yob,3),PC1-40
UKB_Trunk_fat_mass_adjYobAgeHtPC_InvNorm_10072019	Trunk fat mass	401438	1934-1970	0.0055797	0.0074823203	0.0015809	2.2129e-06	Sex*poly(Yob,3),PC1-40
UKB_Waist_hip_ratio_adjYobAge2BMIPC_InvNorm_19012017	Waist-to-hip ratio	407294	1934-1970	0.0051074	0.0071588938	0.0015513	3.938e-06	Sex*poly(Yob,3),PC1-40
UKB_Whole_body_fat_mass_adjYobAgeHtPC_InvNorm_10072019	Whole body fat mass	401061	1934-1970	0.0058546	0.0076647799	0.0015816	1.259e-06	Sex*poly(Yob,3),PC1-40
UKB_Education_years_exclUKB1_adjYob2PC_InvNorm_21062018	Years of education	276617	1936-1970	0.015209	-0.012346432	0.0018919	6.7661e-11	Sex*poly(Yob,3),PC1-40
UKB_Education_years_exclUKB1_adjYob2PC_180621	Years of education	276617	1936-1970	0.016653	-0.012919721	0.0019033	1.1382e-11	Sex*poly(Yob,3),PC1-40
UKB_Education_years_adjIQ_adjYob2PC_InvNorm_21062018	Years of education	202749	1936-1970	0.017135	-0.013117214	0.0022226	3.6013e-09	Sex*poly(Yob,3),PC1-40
UKB_Education_years_adjIQ_adjYob2PC_180621	Years of education	202749	1936-1970	0.019053	-0.013832628	0.0022243	5.0212e-10	Sex*poly(Yob,3),PC1-40
UKB_Education_years_wIQdat_adjYob2PC_InvNorm_180621	Years of education	202749	1936-1970	0.022811	-0.015134569	0.0022032	6.4724e-12	Sex*poly(Yob,3),PC1-40
UKB_Education_years_wIQdat_adjYob2PC_InvNorm_21062018	Years of education	202749	1936-1970	0.022811	-0.015134569	0.0022032	6.4724e-12	Sex*poly(Yob,3),PC1-40
UKB_Education_years_adjYob2PC_InvNorm_21062018	Years of education	405282	1934-1970	0.02407	-0.015538686	0.0015634	2.8388e-23	Sex*poly(Yob,3),PC1-40
UKB_Education_years_adjYob2PC_180621	Years of education	405282	1934-1970	0.026641	-0.01634776	0.0015729	2.6851e-25	Sex*poly(Yob,3),PC1-40
UKB_Education_years_wIQdat_adjYob2PC_180621	Years of education	202749	1936-1970	0.027265	-0.016547362	0.0022251	1.0366e-13	Sex*poly(Yob,3),PC1-40
UKB_Education_years_adjYob2PC_InvNorm_Males_21062018	Years of education among men	186118	1934-1970	0.019333	-0.013925721	0.0022978	1.3608e-09	poly(Yob,3),PC1-40
UKB_Education_years_adjYob2PC_Males_180621	Years of education among men	186118	1934-1970	0.022486	-0.015019163	0.0023215	9.8544e-11	poly(Yob,3),PC1-40
UKB_Education_years_wIQdat_adjYob2PC_Males_180621	Years of education among men	92796	1936-1970	0.023414	-0.015321708	0.0032874	3.1551e-06	poly(Yob,3),PC1-40
UKB_Education_years_adjIQ_adjYob2PC_InvNorm_Females_21062018	Years of education among women	109953	1936-1970	0.019438	-0.013983312	0.0030199	3.6531e-06	poly(Yob,3),PC1-40
UKB_Education_years_exclUKB1_adjYob2PC_InvNorm_Females_21062018	Years of education among women	151192	1936-1970	0.020092	-0.014187328	0.0025624	3.0873e-08	poly(Yob,3),PC1-40
UKB_Education_years_exclUKB1_adjYob2PC_Females_180621	Years of education among women	151192	1936-1970	0.021433	-0.01465396	0.0025738	1.2466e-08	poly(Yob,3),PC1-40
UKB_Education_years_adjIQ_adjYob2PC_Females_180621	Years of education among women	109953	1936-1970	0.021624	-0.014750079	0.0030226	1.0626e-06	poly(Yob,3),PC1-40
UKB_Education_years_wIQdat_adjYob2PC_InvNorm_Females_180621	Years of education among women	109953	1936-1970	0.025212	-0.01592558	0.0030021	1.1296e-07	poly(Yob,3),PC1-40
UKB_Education_years_wIQdat_adjYob2PC_InvNorm_Females_21062018	Years of education among women	109953	1936-1970	0.025212	-0.01592558	0.0030021	1.1296e-07	poly(Yob,3),PC1-40
UKB_Education_years_adjYob2PC_InvNorm_Females_21062018	Years of education among women	219164	1936-1970	0.028721	-0.016975166	0.0021296	1.5824e-15	poly(Yob,3),PC1-40
UKB_Education_years_adjYob2PC_Females_180621	Years of education among women	219164	1936-1970	0.030453	-0.017480433	0.0021391	3.056e-16	poly(Yob,3),PC1-40
UKB_Education_years_wIQdat_adjYob2PC_Females_180621	Years of education among women	109953	1936-1970	0.030761	-0.017592593	0.0030241	5.9892e-09	poly(Yob,3),PC1-40
								PC=Principal component
								Yob=Year of birth

## Sheet: Supplementary Data 10
	Supplementary Data 10. Displaying measures of genetic correlations using LDSC gc method for the top ranked binary traits from the RLS-polygenic risk score analysis
	Phenotype	rg	S.E	Z	P	h2_obs	h2_obs_se	h2_int	h2_int_se	gcov_int	gcov_int_se
	GBR_UKB_OPCS_Z27_Upper_digestive_tract_HR_GP_24102019	0.3858	0.0839	4.5998	4.2292e-06	0.035	0.0022	0.9936	0.0073	0.002	0.0046
	GBR_UKB_OPCS_G459_Unspecified_diagnostic_fibreoptic_endoscopic_examination_of_upper_gastrointestinal_tract_HR_GP_24102019	0.4206	0.0932	4.5121	6.4187e-06	0.0525	0.0038	0.9905	0.008	7.5211e-06	0.0051
	GBR_UKB_OPCS_G45_Diagnostic_fibreoptic_endoscopic_examination_of_upper_gastrointestinal_tract_HR_GP_24102019	0.3526	0.0788	4.4714	7.7722e-06	0.0408	0.0022	0.9903	0.0081	0.0031	0.0051
	GBR_UKB_ICD10_K29_Gastritis_and_duodenitis_Cumul_23082017	0.4362	0.1016	4.2953	1.7443e-05	0.0606	0.0054	0.9917	0.0067	-0.0058	0.0049
	GBR_UKB_ICD10_K449_Diaphragmatic_hernia_without_obstruction_or_gangrene_23082017	0.3148	0.0807	3.9001	9.615e-05	0.1029	0.0071	0.9891	0.0079	-0.0038	0.005
	GBR_UKB_GPclev_ICD10_G25_Other_extrapyramidal_and_movement_disorders_14102019	0.944	0.2467	3.8266	0.0001	0.114	0.0398	0.9991	0.0064	-0.0015	0.0052
	GBR_UKB_ICD10_K44_Diaphragmatic_hernia_Cumul_23082017	0.3116	0.0807	3.8601	0.0001	0.1026	0.007	0.9893	0.0078	-0.0038	0.005
	GBR_UKB_OPCS_Z274_Duodenum_HR_GP_24102019	0.4182	0.1119	3.7379	0.0002	0.0383	0.0041	1.0017	0.0076	-9.7148e-06	0.0051
	GBR_UKB_ICD10_K21_Gastro_oesophageal_reflux_disease_Cumul_23082017	0.3587	0.1012	3.545	0.0004	0.0826	0.0074	0.9876	0.0074	-0.0018	0.0048
	GBR_UKB_ICD10_M47_Spondylosis_Cumul_23082017	0.5377	0.1523	3.5315	0.0004	0.1332	0.0201	0.9908	0.0071	-0.0075	0.0055
	GBR_UKB_OPCS_V55_Levels_of_spine_HR_GP_24102019	0.3392	0.099	3.4274	0.0006	0.1391	0.0128	0.9868	0.0074	-0.0004	0.0052
	GBR_UKB_OPCS_Z272_Stomach_HR_GP_24102019	0.342	0.1004	3.4055	0.0007	0.0532	0.0046	0.9902	0.0073	0.0019	0.0049
	GBR_UKB_ICD10_I10_Essential_primary_hypertension_16082017	0.207	0.0682	3.0332	0.0024	0.1007	0.0052	0.9507	0.0127	-0.0026	0.006
	GBR_UKB_ICD10_E780_Pure_hypercholesterolaemia_23082017	0.2385	0.0789	3.0238	0.0025	0.1016	0.0072	0.9571	0.0092	-0.0075	0.0049
	GBR_UKB_ICD10_M478_Other_spondylosis_Cumul_23082017	0.4953	0.1689	2.9322	0.0034	0.1566	0.0309	0.9926	0.0067	-0.0042	0.0053
	GBR_UKB_ICD10_J45_Asthma_Cumul_23082017	0.1967	0.0825	2.3845	0.0171	0.1405	0.012	0.9736	0.0104	-0.0038	0.0056
	GBR_UKB_ICD10_Z720_Tobacco_use_23082017	0.2044	0.0864	2.3667	0.0179	0.1465	0.0157	0.9863	0.0074	-0.0011	0.0043
	GBR_UKB_ICD10_J459_Asthma_unspecified_23082017	0.1843	0.0827	2.2297	0.0258	0.1396	0.012	0.9742	0.0104	-0.0028	0.0056
	rg is measure of genetic correlation using LDSC.
	P refers to P value of rg, S.E. is standard error for rg.
	Z is z-score, h2_obs is for observed heritability, h2_obs_se is standard error for observed heritability.
	h2_int & h2_int_se are single-trait LD Score regression intercept and standard error, respectively
	gcov_int and gcov_int_se cross-trait LD Score regression intercept and standard error.

[truncated: 2 more sheets: Supplementary Data 11, Supplementary Data 12]
